# Supplementary material for: Transcriptomic Approach for Investigation of Solanum spp. Resistance upon Early-Stage Broomrape Parasitism
Source: Curr Issues Mol Biol. 2024 Aug 18;46(8):9047–73. doi: 10.3390/cimb46080535 (PMC11353193; doi:10.3390/cimb46080535)
Supplement: Supplementary file 1 [file cimb-46-00535-s001.zip › Supplementary_file_2.xlsx]

## Sheet: edgeR_line62_S.lycopersicum
Gene_id	logFC	logCPM	F	PValue	FDR
LOC101254813	-4.17052	4.38987	248.092	4.06e-07	0.00646248
LOC101257381	5.1687	4.38098	193.551	1.11e-06	0.00646248
LOC101243805	2.67148	3.46342	174.867	1.49e-06	0.00646248
LOC101262020	2.22669	5.2719	165.694	1.81e-06	0.00646248
LOC101257981	2.48086	4.76325	157.565	2.18e-06	0.00646248
LOC101243671	-4.00177	2.72494	156.044	2.26e-06	0.00646248
LOC101250672	-2.77764	4.75861	153.321	2.41e-06	0.00646248
LOC101246277	2.73964	4.81214	144.868	2.97e-06	0.00670768
LOC101265878	-1.67646	5.30108	138.219	3.53e-06	0.00670768
LOC101253732	2.11248	6.7007	136.142	3.73e-06	0.00670768
LOC100037491	1.44715	5.7395	133.62	3.99e-06	0.00670768
LOC101245524	1.89581	6.9729	128.914	4.55e-06	0.00670768
LOC101260921	-2.42387	4.63631	127.383	4.75e-06	0.00670768
LOC101255971	2.94636	4.35025	117.903	6.3e-06	0.00670768
LOC101257001	1.67778	5.68417	116.532	6.57e-06	0.00670768
LOC101256695	2.47343	6.42828	116.389	6.6e-06	0.00670768
LOC101263482	-1.89214	4.28017	114.657	6.97e-06	0.00670768
ACS1A	2.18467	7.19683	114.558	6.99e-06	0.00670768
LOC101268766	4.64894	5.06801	117.274	7.27e-06	0.00670768
LOC101247449	-1.67827	5.0087	111.87	7.62e-06	0.00670768
PSK3	-2.19194	3.94355	111.406	7.73e-06	0.00670768
LOC104649408	2.00862	7.07005	110.838	7.88e-06	0.00670768
LOC101259676	1.77429	6.63383	109.102	8.34e-06	0.00679257
LOC101267201	-1.72992	4.51135	104.836	9.63e-06	0.00696828
SlGLR2.2	2.42563	3.37142	101.853	1.07e-05	0.00696828
LOC101249743	1.7271	8.15639	100.78	1.11e-05	0.00696828
LOC101258429	-2.20513	9.10277	99.4239	1.16e-05	0.00696828
LOC101246521	2.43766	6.11054	100.269	1.18e-05	0.00696828
LOC101246923	-3.02648	5.00866	99.7102	1.23e-05	0.00696828
LOC101258211	-2.89859	2.8663	97.9701	1.23e-05	0.00696828
LOC101261868	3.21843	3.44004	97.8551	1.23e-05	0.00696828
LOC101268544	5.471	2.97626	98.7914	1.26e-05	0.00696828
LOC101265985	-1.61672	5.73963	96.1552	1.31e-05	0.00696828
LOC101256572	-2.03742	5.06201	95.3781	1.35e-05	0.00696828
LOC101258501	3.31246	5.47462	98.1261	1.37e-05	0.00696828
LOC101260840	2.44951	6.62847	95.8885	1.37e-05	0.00696828
LOC101268382	-1.50733	5.25542	94.9085	1.38e-05	0.00696828
LOC109119993	2.29847	4.41334	93.3746	1.46e-05	0.00716209
LOC101254071	1.52873	7.04119	92.493	1.51e-05	0.00716209
LOC101264039	1.44228	6.53691	92.1513	1.53e-05	0.00716209
LOC101253254	1.40069	5.1526	90.9826	1.6e-05	0.00726145
LOC101264545	4.99078	3.78333	93.4356	1.63e-05	0.00726145
LOC101247523	1.30807	6.24165	89.4033	1.7e-05	0.00742232
LOC101246686	-1.46459	5.18992	87.3143	1.85e-05	0.00746771
LOC101256074	-1.72574	4.91716	86.8956	1.88e-05	0.00746771
LOC112941069	-2.1466	3.53458	86.01	1.95e-05	0.00746771
LOC101258088	-2.5334	4.73694	86.9754	1.96e-05	0.00746771
LOC101250219	1.30295	6.25999	84.6457	2.07e-05	0.00746771
TPS1	2.42701	6.42781	85.1198	2.12e-05	0.00746771
LOC101248214	1.75126	5.24363	83.0973	2.21e-05	0.00746771
LOC101243723	1.55732	5.27801	82.7667	2.24e-05	0.00746771
LOC101247773	2.03969	7.93679	82.3619	2.28e-05	0.00746771
LOC101247341	1.7117	5.35615	81.4776	2.37e-05	0.00746771
LOC101245483	2.84448	4.47394	82.5169	2.39e-05	0.00746771
LOC104648037	-1.73692	3.54105	81.0688	2.41e-05	0.00746771
LOC109118716	1.94192	4.26736	80.9496	2.42e-05	0.00746771
LOC101261461	2.12292	7.73519	80.7456	2.45e-05	0.00746771
LOC101247255	4.27541	2.20749	80.601	2.46e-05	0.00746771
VIF	-1.51239	6.79681	80.575	2.46e-05	0.00746771
Wiv-1	2.86468	4.96351	81.6672	2.52e-05	0.00746771
LOC101248796	3.85658	3.13605	80.93	2.52e-05	0.00746771
LOC101253154	2.33709	4.7645	80.2895	2.59e-05	0.00746771
LOC101249296	2.58773	5.61056	80.8123	2.6e-05	0.00746771
LOC101249341	-1.43711	5.63307	79.0729	2.63e-05	0.00746771
LOC101254229	1.20495	6.63578	78.2569	2.73e-05	0.00746771
LOC101250698	-2.37347	4.86635	78.3028	2.84e-05	0.00746771
LOC101267064	-1.45672	5.3201	77.4084	2.84e-05	0.00746771
LOC101244663	1.45268	7.23782	77.1435	2.87e-05	0.00746771
LOC101267468	1.98077	5.34639	76.9346	2.9e-05	0.00746771
LOC101247196	-1.95749	3.69126	76.9338	2.9e-05	0.00746771
LOC101257270	1.97742	5.18084	76.8392	2.91e-05	0.00746771
LOC101246803	2.41878	6.30378	77.9482	2.92e-05	0.00746771
LOC101254147	2.07559	3.99627	76.5733	2.95e-05	0.00746771
LOC101263972	2.76275	2.2077	76.4611	2.96e-05	0.00746771
LOC101263533	2.45326	11.1444	76.2814	2.99e-05	0.00746771
LOC101244269	3.04213	5.56733	77.7151	3.1e-05	0.00752234
LOC101267793	2.89057	4.81663	76.3713	3.24e-05	0.00752234
LOC101245181	3.48033	4.24218	76.2791	3.31e-05	0.00752234
LOC101246998	1.19158	5.31468	74.1164	3.31e-05	0.00752234
LOC101264783	1.53083	4.20917	73.7276	3.37e-05	0.00752234
LOC101244686	2.02365	4.00885	73.7205	3.37e-05	0.00752234
LOC101268596	-2.57404	6.54382	74.7546	3.41e-05	0.00752234
LOC101244314	1.55166	7.96615	73.1126	3.47e-05	0.00752234
LOC104646915	2.85305	6.03443	75.0813	3.49e-05	0.00752234
Ve2	1.45078	7.48221	72.7627	3.53e-05	0.00752234
LOC101252615	1.64513	8.06563	72.7536	3.53e-05	0.00752234
LOC104645842	2.30401	3.40977	72.7423	3.53e-05	0.00752234
LOC101268233	2.95435	4.604	74.1951	3.59e-05	0.00752234
LOC101262803	1.75842	8.65999	72.303	3.61e-05	0.00752234
LOC101256921	1.97621	5.39201	72.2262	3.62e-05	0.00752234
LOC101256870	1.96632	7.10342	72.0463	3.65e-05	0.00752234
LOC101251625	-1.71626	4.96472	71.4493	3.76e-05	0.00761822
LOC101257698	1.34504	4.39877	71.1806	3.81e-05	0.00761822
LOC101249060	2.81818	6.64306	73.1607	3.82e-05	0.00761822
LOC104645754	1.97608	3.78187	70.6931	3.9e-05	0.00770029
LOC101260148	3.8534	3.69061	72.3684	3.97e-05	0.0077455
LOC101265977	1.4251	6.54203	69.9095	4.06e-05	0.00776557
LOC101266832	-1.90562	5.44754	69.7065	4.1e-05	0.00776557
LOC101266360	1.25593	5.31501	69.6957	4.1e-05	0.00776557
LOC101266343	2.46719	6.48214	70.5927	4.17e-05	0.00778424
LOC101249464	1.46868	6.23109	69.2502	4.2e-05	0.00778424
LOC101255854	2.77275	4.21975	69.9071	4.28e-05	0.0077959
LOC101257483	1.38633	6.17894	68.2438	4.42e-05	0.0077959
LOC101251977	2.16009	6.31668	69.0234	4.43e-05	0.0077959
LOC101263355	2.56631	10.0407	68.1279	4.44e-05	0.0077959
twi1	2.06127	7.3008	67.9518	4.48e-05	0.0077959
LOC101259017	1.708	6.7632	67.8415	4.51e-05	0.0077959
ADC	1.9797	9.81136	67.6585	4.55e-05	0.0077959
LOC101245101	2.84763	2.88193	67.5416	4.58e-05	0.0077959
LOC101256598	-2.23473	3.24426	67.2488	4.65e-05	0.0077959
LOC101246746	2.78292	8.1467	68.1863	4.65e-05	0.0077959
LOC101256086	1.74011	6.67761	67.0805	4.69e-05	0.0077959
LOC101244095	1.43107	7.00892	67.0275	4.7e-05	0.0077959
LOC101250189	1.75512	7.38032	66.7296	4.78e-05	0.00781012
LOC101262877	1.58347	5.77664	66.6557	4.79e-05	0.00781012
LOC101262645	-1.69025	3.40975	66.2081	4.91e-05	0.00789536
LOC101261513	1.57424	7.52768	66.1196	4.93e-05	0.00789536
LOC101265337	-1.48169	3.75498	65.8029	5.01e-05	0.00796021
LOC101261810	1.93197	8.46091	65.5764	5.07e-05	0.00798848
LOC101246176	1.36258	6.99684	65.2733	5.16e-05	0.00800863
LOC101267732	-1.15338	6.11079	64.9386	5.25e-05	0.00800863
LOC101261081	2.1917	7.26085	65.3353	5.33e-05	0.00800863
LOC101255390	-2.23091	5.60312	65.5107	5.35e-05	0.00800863
LOC101245634	3.34915	8.04969	66.3042	5.36e-05	0.00800863
LOC101243752	-1.97635	5.62172	64.8714	5.46e-05	0.00800863
LOC101265182	1.82743	5.08205	64.1986	5.46e-05	0.00800863
LOC101257337	-2.52517	3.22343	64.0574	5.5e-05	0.00800863
LOC101256687	1.68054	5.13673	63.9402	5.54e-05	0.00800863
LOC101260960	1.42026	6.45192	63.8417	5.57e-05	0.00800863
LOC101252312	-1.02746	6.36473	63.7568	5.59e-05	0.00800863
ACI19	1.80516	5.09431	63.7397	5.6e-05	0.00800863
adc1	2.14709	8.899	63.359	5.72e-05	0.00806696
LOC101259075	1.26935	6.40243	63.3262	5.73e-05	0.00806696
LOC101262483	-2.2064	3.6271	62.9901	5.83e-05	0.00806696
ht2	1.60905	5.29359	62.9573	5.84e-05	0.00806696
LOC101251763	-1.98647	7.91626	62.8576	5.88e-05	0.00806696
LOC101264896	1.35555	8.41213	62.7891	5.9e-05	0.00806696
LOC544142	-1.8828	7.23049	62.5217	5.99e-05	0.00807806
LOC101258074	-1.77052	5.12324	62.5018	5.99e-05	0.00807806
LOC101245784	2.383	5.57409	63.455	6.15e-05	0.00820806
LOC101250578	-2.30978	2.18686	61.9574	6.18e-05	0.00820806
LOC101258252	2.45569	4.00378	62.4328	6.23e-05	0.0082261
LOC101257330	1.46869	6.8555	60.8814	6.56e-05	0.00851224
LOC101263954	1.59832	4.77952	60.8574	6.57e-05	0.00851224
LOC101249848	-4.43537	1.51665	60.7515	6.61e-05	0.00851224
LOC101268445	2.38221	7.23474	61.4071	6.67e-05	0.00851224
LOC101253718	-1.14717	5.62939	60.5723	6.68e-05	0.00851224
LOC101257376	-1.16694	5.3358	60.1931	6.82e-05	0.00859504
LOC104644426	-2.99132	3.36206	60.7672	6.83e-05	0.00859504
LOC101258519	-2.26193	3.644	59.913	6.93e-05	0.00866265
LOC101263899	2.21775	5.28309	60.572	7.01e-05	0.00869626
LOC101251640	2.56961	2.72458	59.2045	7.22e-05	0.00890608
LOC101256570	1.62804	6.82759	59.08	7.28e-05	0.00891098
FZY4	-3.77743	0.954496	58.9705	7.32e-05	0.00891098
LOC101245119	-2.11024	3.81942	57.9817	7.76e-05	0.00911363
LOC101245843	1.26884	6.88348	57.891	7.8e-05	0.00911363
LOC101252898	-1.55749	5.35485	57.8481	7.82e-05	0.00911363
LOC101245139	-1.01782	4.83967	57.6497	7.92e-05	0.00911363
LOC101260643	2.5214	3.64846	58.1572	7.93e-05	0.00911363
LOC543942	3.15953	7.54193	59.0998	7.94e-05	0.00911363
LOC101248841	1.26145	8.26746	57.5944	7.94e-05	0.00911363
LOC101261455	-2.49162	5.10969	59.0865	7.94e-05	0.00911363
LOC101253136	1.35475	6.46131	57.5853	7.95e-05	0.00911363
LOC101257767	-1.47719	7.9291	57.4349	8.02e-05	0.00911363
LOC101266806	2.14139	8.51826	57.4016	8.03e-05	0.00911363
LOC101245158	2.30606	4.81564	58.1115	8.07e-05	0.00911363
LOC101266616	1.29958	5.46546	57.0789	8.19e-05	0.00912173
LOC101257228	2.18349	5.55408	57.9998	8.22e-05	0.00912173
LOC543607	1.52161	4.67424	56.7502	8.36e-05	0.00912173
LOC101265142	-1.31106	5.78232	56.6825	8.39e-05	0.00912173
LOC101259033	1.37423	7.8169	56.5612	8.45e-05	0.00912173
LOC101245319	1.86175	8.225	56.483	8.49e-05	0.00912173
LOC101244694	-1.15325	4.58479	56.3963	8.54e-05	0.00912173
CMPG1	3.17031	5.38808	57.8071	8.55e-05	0.00912173
LOC101252571	2.84415	5.64368	57.7539	8.58e-05	0.00912173
LOC101266622	3.50818	2.89937	56.579	8.73e-05	0.00912173
LOC101252530	-1.52708	5.75525	56.0032	8.74e-05	0.00912173
LOC101248899	2.43943	4.5477	56.9134	8.77e-05	0.00912173
LOC101245278	-1.27174	4.44544	55.8415	8.83e-05	0.00912173
LOC101246588	1.44697	5.04539	55.7914	8.86e-05	0.00912173
LOC544234	-1.26301	6.40762	55.7821	8.86e-05	0.00912173
Bti9	1.28511	7.49768	55.5664	8.98e-05	0.00912173
LOC101257678	1.26825	7.79234	55.4959	9.02e-05	0.00912173
LOC101246226	-1.31869	3.64986	55.4267	9.06e-05	0.00912173
LOC101264880	1.80918	8.31998	55.2897	9.13e-05	0.00912173
LOC101256099	2.10808	6.25243	56.0043	9.15e-05	0.00912173
LOC101253252	1.43113	3.77955	55.2435	9.16e-05	0.00912173
LOC101258194	2.69012	7.98814	56.0011	9.26e-05	0.00912173
LOC101251707	1.47956	3.85274	55.0601	9.27e-05	0.00912173
LOC101268737	2.48784	8.19755	55.7331	9.29e-05	0.00912173
LOC101261213	-1.42063	5.85892	55.0027	9.3e-05	0.00912173
LOC101262352	1.5552	4.03519	54.494	9.6e-05	0.00936651
LOC112941111	-2.55582	2.99731	54.3356	9.69e-05	0.00941097
LOC101245434	-1.15282	5.28671	54.1645	9.8e-05	0.00942065
LOC104645573	2.01639	6.76488	54.8128	9.8e-05	0.00942065
LOC101258906	1.77024	3.22898	53.8846	9.97e-05	0.00945095
LOC104645451	3.22321	0.805223	53.8619	9.99e-05	0.00945095
LOC101259509	1.40076	4.65929	53.7829	0.000100374	0.00945095
GA2ox3	4.22327	6.13337	55.0646	0.000100787	0.00945095
LOC101267572	-1.39746	4.20685	53.5186	0.000102072	0.00945095
LOC101266243	2.77353	5.78331	54.7383	0.000102822	0.00945095
LOC101265448	-2.90329	5.2436	54.7284	0.000102885	0.00945095
LOC101250202	3.2431	4.56738	54.7267	0.000102896	0.00945095
LOC101255324	-1.73897	3.98254	53.392	0.000102898	0.00945095
LOC101267574	-1.0916	4.53878	53.2659	0.000103729	0.00948082
LOC101251005	1.97473	7.22139	53.6522	0.000104488	0.00949348
rem-2	1.73404	6.62498	53.0933	0.000104881	0.00949348
LOC101265038	1.80284	6.43229	53.471	0.000105692	0.00952087
LOC101265279	2.21801	5.595	54.1483	0.000106637	0.00956004
LOC104648289	3.39963	6.16129	54.0469	0.00010731	0.0095746
LOC101245413	1.8477	7.02862	52.9057	0.000108549	0.00962244
LOC101265502	4.76186	5.57058	53.7648	0.000109212	0.00962244
LOC101267607	-1.28855	5.26199	52.3469	0.00011005	0.00962244
LOC101259346	-1.22124	4.11166	52.2711	0.000110592	0.00962244
LOC100736505	1.2011	5.37941	52.2703	0.000110598	0.00962244
LOC101258857	-1.25135	6.64104	52.221	0.000110953	0.00962244
LOC101248573	-2.82268	3.59641	52.8152	0.000111441	0.00962244
LOC101265062	-1.23133	6.06857	51.9023	0.000113282	0.00969394
LOC101261366	1.30088	5.22444	51.6931	0.000114845	0.00969394
LOC101246571	1.0823	6.6918	51.6827	0.000114922	0.00969394
LOC101247683	3.11601	8.1155	52.9019	0.000115301	0.00969394
LOC101252588	2.61884	4.13058	52.6769	0.000115664	0.00969394
LOC101252464	-1.69136	5.33858	51.7062	0.000116	0.00969394
LOC101256688	-1.25306	3.76391	51.5402	0.000116003	0.00969394
LOC101250137	-1.18931	4.1553	51.319	0.000117706	0.00969394
LOC101268373	3.24432	7.50812	52.5159	0.000118163	0.00969394
LOC101257620	-3.0402	3.89958	52.5007	0.000118278	0.00969394
LOC101256364	1.09445	5.79608	51.2274	0.000118421	0.00969394
LOC101249748	-1.31826	5.85502	51.2202	0.000118477	0.00969394
LOC101256350	2.11711	5.41213	51.9755	0.00011954	0.00971706
LOC109120614	4.06461	2.14129	51.0529	0.000119797	0.00971706
LOC101249073	-4.01128	3.66305	52.1668	0.00012083	0.00975862
LOC101246188	-1.66485	3.55492	50.5948	0.000123507	0.00991343
LOC101245814	1.52899	8.05535	50.5011	0.000124284	0.00991343
LOC101249329	1.47387	3.16674	50.495	0.000124334	0.00991343
LOC101266021	3.20187	2.51414	50.2858	0.000126092	0.00998831
LOC606710	3.78205	4.04581	51.4047	0.000126923	0.00998831
LOC101264293	-1.22095	4.34736	50.129	0.00012743	0.00998831
LOC544070	-2.83092	3.85389	51.0985	0.000127902	0.00998831
LOC101248607	-1.13467	7.51871	50.0461	0.000128144	0.00998831
LOC101261024	1.37073	7.58085	50.0082	0.000128472	0.00998831
WRKY81	1.62477	7.83192	49.6332	0.000131779	0.0101887
LOC101267267	-1.35854	6.45721	49.5313	0.000132696	0.0101887
LOC101265748	2.96565	7.39825	50.6803	0.000133078	0.0101887
LOC101262133	1.25741	5.97407	49.4669	0.000133279	0.0101887
LOC101246602	2.55499	2.60867	49.4133	0.000133768	0.0101887
LOC101267563	1.9062	5.26327	49.8481	0.000135354	0.0102677
LOC104648424	1.60018	5.35712	49.1552	0.000136151	0.0102865
LOC101266906	2.0657	7.64452	49.3601	0.000138495	0.0104216
LOC101252163	-1.59022	4.96532	48.8377	0.000139156	0.0104295
LOC101248003	1.17194	5.94743	48.7688	0.000139819	0.0104339
LOC101254927	-1.37642	6.21857	48.7161	0.000140329	0.0104339
LOC101243786	1.55309	5.39403	48.5395	0.000142055	0.0105205
LOC101268394	-1.33248	4.46041	48.3969	0.000143469	0.0105259
LOC101249776	-1.98768	4.78698	48.9784	0.000143569	0.0105259
LOC101259728	-2.94021	2.27296	48.3623	0.000143814	0.0105259
LOC101264761	-1.16802	4.46531	48.305	0.000144389	0.0105269
LOC101244443	1.21859	7.4834	48.2204	0.000145242	0.0105481
LOC101261693	-1.1714	3.72183	47.8709	0.000148837	0.0106998
LOC101244900	2.35812	4.05176	48.4455	0.000149156	0.0106998
LOC101252247	-1.31864	5.26531	47.8342	0.000149221	0.0106998
LOC100301922	1.12766	4.90356	47.6961	0.000150678	0.0106998
LOC101263576	-1.32425	5.7532	47.6853	0.000150793	0.0106998
LOC101263673	2.08926	7.40597	48.2455	0.000150986	0.0106998
LOC101264635	3.88969	2.42421	48.0707	0.000151328	0.0106998
LOC101266441	-2.77634	2.14682	47.5319	0.000152432	0.0107373
LOC101246151	1.7836	6.2827	47.8721	0.000154186	0.0107889
LOC101246562	1.45333	6.00441	47.2839	0.000155131	0.0107889
LOC101265500	1.20348	6.10747	47.2351	0.000155671	0.0107889
LOC101247228	-1.06211	6.03862	47.2262	0.000155768	0.0107889
LOC101256961	1.22812	6.5233	47.2014	0.000156044	0.0107889
LOC101251889	1.92131	2.88559	47.122	0.000156927	0.0108101
LOC101247701	-2.05319	3.00779	47.0508	0.000157724	0.0108252
LOC101263741	-2.14246	3.05308	46.9148	0.000159263	0.0108909
LOC101260814	5.77488	2.23628	47.8043	0.000161311	0.0109909
LOC101252182	-1.26855	5.41864	46.5739	0.000163201	0.0110793
LOC101255483	1.26272	6.64821	46.4689	0.000164439	0.0111163
LOC112940299	-1.9912	6.61401	47.0058	0.000164931	0.0111163
LOC101244247	1.12972	6.47567	46.3644	0.000165683	0.0111269
LOC101255108	-2.24257	8.26978	46.6891	0.000167481	0.0111581
LOC101248953	3.50297	0.78328	46.1942	0.000167734	0.0111581
SRK2C	-1.03657	6.27618	46.1533	0.000168232	0.0111581
LOC101265718	1.8716	3.44518	46.1133	0.000168721	0.0111581
LOC101266855	1.20544	7.63265	46.0742	0.0001692	0.0111581
LOC101257476	2.34838	4.77018	47.1001	0.000169721	0.0111581
LOC101246981	-0.986478	4.76909	45.9076	0.000171261	0.01122
LOC101248184	1.11318	7.29615	45.4646	0.000176898	0.0115381
LOC101245027	1.9879	3.39258	45.43	0.000177348	0.0115381
LOC101261612	1.23918	5.47975	45.276	0.00017937	0.011591
Acx1A	0.941889	6.71592	45.2423	0.000179816	0.011591
LOC101245998	-1.48663	5.34626	45.2094	0.000180253	0.011591
LOC101261246	-2.44311	2.08418	45.1806	0.000180636	0.011591
LOC101250013	-2.08806	4.43387	45.5892	0.000182567	0.0116447
NML1	1.58753	7.08554	45.0058	0.000182986	0.0116447
LOC112941885	-1.22358	4.55286	44.98	0.000183337	0.0116447
LOC101257375	1.5174	4.65048	44.9023	0.000184397	0.0116724
LOC101262176	1.24952	5.04449	44.813	0.000185623	0.0116797
LOC101253155	1.44846	5.37355	44.7486	0.000186515	0.0116797
LOC101253265	2.07496	6.40936	45.7506	0.000186807	0.0116797
LOC101248470	-3.02598	2.21717	44.7134	0.000187005	0.0116797
LOC101259548	1.49053	8.74113	44.6499	0.000187892	0.0116961
LOC101247814	2.18974	5.1805	45.54	0.000189666	0.0117452
LOC101255976	1.22161	5.04527	44.4389	0.000190878	0.0117452
LOC101262782	-1.39841	4.01096	44.3841	0.000191664	0.0117452
LOC101256180	1.19245	5.85937	44.3534	0.000192106	0.0117452
LOC101258272	2.04317	2.16079	44.3214	0.000192568	0.0117452
LOC101255681	-1.1648	6.63635	44.2936	0.00019297	0.0117452
LOC101256614	0.976082	7.74469	44.2365	0.0001938	0.0117452
LOC101249664	1.44716	6.87465	44.232	0.000193866	0.0117452
LOC101259534	-1.41407	7.2156	44.1728	0.000194731	0.0117452
LOC100750256	-1.438	4.64429	44.1579	0.000194949	0.0117452
LOC101254732	1.66379	4.43911	44.0463	0.000196597	0.0117736
exp9	-1.2791	4.66823	44.0234	0.000196937	0.0117736
LOC101261870	1.09512	4.15144	43.9987	0.000197305	0.0117736
LOC101252617	-1.41495	5.88089	43.8953	0.000198853	0.0118203
LOC101245584	1.82792	7.80653	43.8624	0.00019935	0.0118203
LOC101266548	1.75873	8.11337	43.7976	0.000200331	0.011841
LOC101253231	-1.07884	6.59038	43.6941	0.000201911	0.0118969
EBF2	-1.12274	7.6397	43.2887	0.000208255	0.0121053
LOC101268692	1.09958	5.97058	43.2872	0.000208279	0.0121053
MAPK5	1.00731	6.35472	43.267	0.000208602	0.0121053
LOC101249989	1.1606	7.1775	43.2338	0.000209133	0.0121053
LOC104646739	1.81839	3.8931	43.1157	0.000211039	0.0121053
LOC112940459	-3.03086	1.10375	43.112	0.000211099	0.0121053
LOC101264550	3.10092	5.46454	44.0548	0.000211488	0.0121053
LOC101245612	1.59503	8.41529	42.9889	0.000213109	0.0121053
LOC101268114	-1.69441	9.72915	42.9286	0.000214103	0.0121053
ASR3	3.0003	2.77861	43.2637	0.000214562	0.0121053
LOC101254911	-1.3466	6.15439	42.8551	0.000215321	0.0121053
LOC101260603	-1.45274	6.04085	42.801	0.000216224	0.0121053
LOC101265641	1.69084	5.70506	43.2842	0.000216364	0.0121053
LOC101259539	-1.68661	6.76236	43.0894	0.000217592	0.0121053
LOC101263185	-1.58928	6.22408	43.0466	0.00021815	0.0121053
LOC101252316	-1.58593	2.9975	42.6811	0.000218241	0.0121053
LOC101258963	-1.36847	5.16595	42.6675	0.000218472	0.0121053
LOC101251084	1.85649	4.54268	43.0816	0.000218574	0.0121053
LOC101260740	1.10505	7.348	42.6357	0.000219013	0.0121053
LOC101244718	1.65762	6.09227	42.924	0.000221229	0.0121053
LOC101250949	1.30237	4.47628	42.481	0.000221662	0.0121053
HMGR	2.54546	6.86432	43.421	0.000221766	0.0121053
LOC101263368	-1.80577	6.98049	42.8829	0.000221927	0.0121053
LOC101256680	-1.27338	4.8571	42.4321	0.000222509	0.0121053
LOC101247711	2.14999	8.23435	42.8859	0.000222548	0.0121053
LOC101253387	1.5977	6.27964	42.7617	0.000223134	0.0121053
LOC101257898	-1.24089	4.49555	42.3598	0.000223768	0.0121053
LOC101251803	2.46377	7.52246	43.291	0.000223951	0.0121053
LOC101251153	1.02613	6.34499	42.336	0.000224184	0.0121053
LOC101252372	-2.00341	3.82181	42.4747	0.000227475	0.0122017
LOC101260808	1.91731	7.08763	42.615	0.000227742	0.0122017
LOC101254118	1.25673	7.34181	42.0612	0.000229062	0.0122017
LOC101245851	2.71383	8.62981	42.9759	0.000229363	0.0122017
LOC101265874	-1.68952	3.87595	42.0353	0.000229529	0.0122017
LOC101256576	-1.09429	4.98338	42.016	0.000229877	0.0122017
SlUGT73C4	-1.27473	5.12487	41.9369	0.000231312	0.0122087
LOC101264066	-1.8127	6.62827	42.3958	0.000231633	0.0122087
LOC101262141	-2.16663	6.06189	42.8278	0.000231964	0.0122087
ARS1	-1.24516	5.60817	41.6857	0.000235945	0.0123835
LOC101249663	2.59745	9.41628	42.0176	0.000238898	0.0125034
LOC101266653	1.04778	6.12685	41.4465	0.000240467	0.0125505
LOC101267452	-1.72035	5.29039	41.8193	0.000242273	0.0125844
LOC101252834	-1.18	5.27363	41.2988	0.000243314	0.0125844
LOC101246297	2.00578	3.99215	41.6161	0.000243972	0.0125844
LOC101246684	-1.56978	6.31364	41.5254	0.000245548	0.0125844
LOC101251925	1.08433	6.62354	41.1471	0.000246281	0.0125844
LOC101256484	1.49222	4.99504	41.1351	0.000246518	0.0125844
LOC101253053	-1.77815	5.53471	41.5822	0.000247191	0.0125844
CHI3	3.89171	3.2117	41.9723	0.000247741	0.0125844
LOC101248897	3.39485	8.06787	41.8678	0.00024976	0.0125844
LOC101253959	-1.77389	5.88693	41.3639	0.000251486	0.0125844
LOC101255639	1.21088	5.21119	40.8846	0.000251527	0.0125844
LOC101264432	2.22151	5.91516	41.7276	0.000252501	0.0125844
LOC104648015	-2.46883	3.27255	41.16	0.000252767	0.0125844
LOC101260344	-1.68366	5.35504	41.2207	0.000253429	0.0125844
LOC101268023	-3.0456	5.04383	41.6681	0.000253677	0.0125844
LOC101253225	-1.60591	10.0014	40.7675	0.000253912	0.0125844
LOC101265138	1.29866	7.89767	40.7613	0.000254039	0.0125844
LOC101253614	-1.37301	6.58208	40.7509	0.000254251	0.0125844
LOC101263816	-3.41328	0.835645	40.7313	0.000254655	0.0125844
LOC101259411	1.92131	5.34792	41.4751	0.000254779	0.0125844
LOC101258676	-1.81008	3.34604	40.6879	0.00025555	0.0125844
LOC101247288	1.76814	10.0542	40.6664	0.000255994	0.0125844
LOC101261567	-1.85206	2.55481	40.6389	0.000256565	0.0125844
LOC101249637	1.5422	3.43714	40.549	0.000258439	0.0126432
LOC101266208	2.52828	4.19027	41.3543	0.00025999	0.0126626
LOC101250055	0.984566	6.14625	40.4657	0.000260191	0.0126626
LOC101250885	1.45511	4.21923	40.434	0.000260862	0.0126626
LOC101257230	5.02594	0.984113	40.3901	0.000261795	0.0126709
HSFA3	-0.969285	7.10945	40.337	0.000262928	0.0126709
LOC101256010	-1.72397	5.17833	40.761	0.000263465	0.0126709
LOC101244889	1.80115	6.02183	40.8869	0.000263737	0.0126709
LOC101268174	-1.08712	4.56043	40.2098	0.000265669	0.0127311
LOC101259504	1.25678	7.15223	40.144	0.000267103	0.0127604
LOC101248702	2.50036	5.40678	40.968	0.000268038	0.0127604
LOC101264003	-1.61336	2.51368	40.0698	0.00026873	0.0127604
LOC100316880	-1.56287	3.96094	40.0572	0.000269006	0.0127604
LOC101250181	2.03748	6.44351	40.8835	0.00026984	0.0127677
LOC101258089	3.37961	5.05953	40.7373	0.000272994	0.0128298
TSI-1	2.31642	5.84412	40.6968	0.000273876	0.0128298
PLDb2	1.92365	7.14744	40.2785	0.000274298	0.0128298
LOC101246347	0.986325	6.00441	39.7876	0.000275031	0.0128298
ER5	3.01998	8.67382	40.6439	0.000275035	0.0128298
LOC101264227	3.87819	0.464991	39.7775	0.000275261	0.0128298
LOC101245514	1.82278	6.83141	40.1512	0.000277141	0.0128854
LOC101249241	-1.10855	3.88182	39.6544	0.000278071	0.0128901
LOC101251539	-0.865916	5.948	39.6286	0.000278665	0.0128901
LOC104647166	2.27612	2.11107	39.5827	0.000279724	0.0128901
LOC101268388	-1.31574	3.16674	39.5711	0.000279994	0.0128901
LOC101257026	1.5286	6.92799	39.4927	0.000281819	0.0129378
LOC101263766	-1.2145	5.98505	39.4673	0.000282413	0.0129378
LOC101265690	1.08926	5.73688	39.3527	0.000285114	0.0130297
LOC101247100	3.63716	3.81805	40.1516	0.000286109	0.0130434
ETR5	-1.17747	3.92136	39.2283	0.000288083	0.0131015
LOC101259898	1.5878	5.75485	39.5757	0.000289447	0.0131212
LOC101255785	-2.47024	2.62763	39.1467	0.000290052	0.0131212
LOC101247180	1.49482	5.04482	39.1234	0.000290617	0.0131212
LOC101244817	1.24891	4.36124	39.0456	0.000292516	0.0131752
LOC101244692	-1.02142	6.1465	39.0106	0.000293375	0.0131822
LOC101266657	1.57993	6.61218	39.242	0.000295589	0.0132499
LOC101263458	3.44308	3.92009	39.6186	0.000298744	0.0132738
LOC101267544	-1.14024	5.36994	38.7945	0.000298748	0.0132738
LOC101257771	1.39704	8.78699	38.7592	0.000299638	0.0132738
LOC104648613	3.17524	7.67335	39.5788	0.000299717	0.0132738
LOC101267209	-1.02768	5.68003	38.7463	0.000299965	0.0132738
LOC101248690	-1.40672	6.1331	38.7211	0.000300601	0.0132738
NRAMP1	-2.02786	8.08937	39.1084	0.000301475	0.0132738
LOC101267341	1.42742	4.46161	38.6732	0.000301818	0.0132738
LOC101262225	3.99591	3.95343	39.4658	0.000302498	0.0132738
LOC101253098	-1.38847	3.96129	38.6078	0.000303492	0.0132863
LOC101244925	3.49302	8.23251	39.3663	0.000304972	0.0133199
LOC101258704	-1.13928	4.53007	38.4995	0.000306285	0.0133462
LOC101266370	1.29867	6.13693	38.3929	0.000309068	0.0134288
LOC101243848	-0.987095	5.75493	38.3532	0.000310112	0.0134288
LOC101254450	1.31056	5.22283	38.321	0.000310963	0.0134288
LOC101245147	-1.63867	2.93388	38.3179	0.000311047	0.0134288
LOC101244430	0.951864	5.30789	38.256	0.000312689	0.0134686
LOC101246353	-1.03548	4.88922	38.2068	0.000314003	0.0134765
PLDa1	1.09051	8.75007	38.1824	0.000314659	0.0134765
LOC101256854	4.9293	1.7085	38.5496	0.000315882	0.0134765
LOC112941086	4.9293	1.7085	38.5496	0.000315882	0.0134765
LOC101251582	-1.73663	3.73445	38.1153	0.000316468	0.0134765
LOC101255144	1.40575	8.31809	38.0766	0.000317515	0.0134786
LOC101260400	2.55276	10.9418	38.3707	0.000317955	0.0134786
LOC101264888	1.51184	8.63269	37.9152	0.000321938	0.0135897
LOC101247739	-1.48914	6.94294	37.895	0.000322497	0.0135897
LOC101267476	1.3237	7.02128	37.8858	0.000322752	0.0135897
LOC101260801	2.67381	4.34861	38.6272	0.000324187	0.0135936
LOC101251602	-1.08849	5.15762	37.8292	0.000324326	0.0135936
LOC101266508	1.71463	2.35225	37.8044	0.000325021	0.0135936
LOC101248269	-1.22552	4.79078	37.7644	0.000326142	0.0135948
LOC101261157	-1.13186	5.63943	37.7515	0.000326503	0.0135948
LOC101248884	0.846412	7.09711	37.6923	0.000328174	0.0136063
LOC101245596	-1.03252	4.5636	37.6903	0.000328231	0.0136063
LOC101251076	-1.19668	7.77164	37.6034	0.000330703	0.0136786
LOC101263958	1.63525	8.90885	37.5674	0.000331735	0.013691
LOC101253394	1.07613	6.92869	37.4971	0.000333763	0.0137444
LOC101267776	2.35775	2.40403	37.4542	0.000335006	0.0137654
LOC101253806	1.14806	8.5087	37.3657	0.000337589	0.0137738
LOC101267231	1.0118	5.32329	37.362	0.000337699	0.0137738
ETR2	-1.01831	4.92989	37.3571	0.000337843	0.0137738
LOC101262970	-1.87286	7.13987	37.7338	0.000338976	0.0137738
LOC101255973	2.55021	7.03734	38.09	0.000339121	0.0137738
LOC101262653	1.27062	8.02776	37.2924	0.000339751	0.0137738
LOC101262113	1.66938	7.07189	37.5633	0.000340628	0.0137738
LOC101250769	-1.74829	5.90313	37.7665	0.000341741	0.0137738
LOC101259361	1.7022	7.5588	37.5148	0.000341827	0.0137738
LOC104649390	1.45679	6.62045	37.2839	0.000344671	0.0138291
LOC101245900	-2.17886	4.24563	37.8869	0.000344993	0.0138291
LOC101247359	-1.68062	4.2438	37.3692	0.000345454	0.0138291
LOC101245379	3.12324	3.87657	37.8382	0.000346422	0.0138291
ACS3	3.0803	6.19148	37.8222	0.000346891	0.0138291
LOC101265088	1.09457	5.94112	37.0239	0.000347812	0.0138364
LOC101262953	-1.26833	3.49779	36.9675	0.000349535	0.0138513
LOC109120527	1.90892	5.13254	37.7214	0.000349874	0.0138513
LOC101251930	1.7371	7.27332	37.2382	0.000351573	0.0138513
LOC101261005	-1.60903	4.69755	37.1769	0.000351968	0.0138513
LOC101263785	2.7194	3.71323	37.6298	0.000352615	0.0138513
LOC101249181	1.04857	7.34126	36.8322	0.000353714	0.0138513
LOC101250096	-1.25606	4.70109	36.8105	0.000354392	0.0138513
SAP11	2.64783	8.37239	37.5389	0.00035536	0.0138513
LOC101260455	3.00418	4.31949	37.5339	0.00035551	0.0138513
LOC101247888	1.65351	2.45297	36.7726	0.000355578	0.0138513
LOC101263647	-1.36955	3.08694	36.7217	0.000357176	0.013863
LOC101252964	-3.34639	2.02507	36.7009	0.000357833	0.013863
LOC101256726	1.58	3.35984	36.6764	0.000358609	0.013863
LOC101253789	1.01753	4.61999	36.6691	0.000358838	0.013863
LOC101251208	1.43238	7.29052	36.5028	0.000364158	0.0140396
LOC101262408	-2.51108	1.79069	36.4257	0.000366659	0.0140719
yfe37	2.94002	4.14525	37.1648	0.000366944	0.0140719
LOC104646118	2.21147	3.69948	36.8074	0.00036725	0.0140719
LOC101260531	3.71934	1.29749	36.3831	0.00036805	0.0140738
LTC	1.57448	7.7401	36.3304	0.00036978	0.0141111
LOC101256026	-0.972003	4.74621	36.2534	0.000372325	0.0141271
PR1b1	6.44596	5.72807	36.9944	0.000372381	0.0141271
LOC101246518	-0.964622	4.38152	36.2493	0.000372462	0.0141271
LOC101267464	1.45873	6.9437	36.2067	0.000373882	0.0141524
LOC104649494	-4.4073	2.29442	36.5285	0.000379771	0.0142817
LOC101260885	1.32648	6.58633	36.0295	0.000379856	0.0142817
LOC101253770	-1.55473	7.24032	36.2154	0.000380196	0.0142817
LOC101267186	1.53519	6.33755	36.3344	0.000380346	0.0142817
LOC101265466	-0.874813	5.53544	35.9437	0.00038279	0.0143447
LOC101248084	3.58392	2.60623	36.4039	0.000383954	0.0143596
LOC101265918	1.54128	7.59664	35.7692	0.000388851	0.0145138
LOC101248091	-1.10001	5.26317	35.7284	0.000390285	0.0145383
LOC101268153	1.41887	8.94699	35.7063	0.000391066	0.0145385
LOC101248193	2.55322	6.01772	36.3908	0.000392477	0.0145621
LOC101246034	-1.2979	4.78432	35.6273	0.000393871	0.014568
LOC101257345	-1.14429	3.72772	35.6014	0.000394793	0.014568
LOC101247644	1.17052	4.45427	35.5965	0.00039497	0.014568
LOC101247997	-2.83902	2.86633	35.8726	0.00039648	0.014577
LOC101245582	2.04078	8.33691	35.9168	0.000396771	0.014577
LOC101259505	1.48569	5.93446	35.7955	0.000397856	0.0145855
LOC101257759	-1.52446	7.06159	35.7279	0.000399236	0.0145855
LOC104645854	4.37153	4.01927	36.181	0.000399779	0.0145855
LOC101261936	1.5782	5.94018	35.816	0.000400357	0.0145855
LOC101263402	2.1722	3.85991	35.9079	0.000400894	0.0145855
LOC101263892	1.32323	5.37445	35.3818	0.000402745	0.014603
LOC101263697	3.31681	5.7138	36.0831	0.000403249	0.014603
LOC101255456	1.26057	8.30405	35.3529	0.000403806	0.014603
LOC101262338	1.8454	7.62318	35.7014	0.00040449	0.014603
LOC101247016	1.8423	2.54231	35.2456	0.000407777	0.0146933
LOC101261978	1.88148	8.19484	35.4759	0.000409466	0.0147258
LOC101249297	-2.743	2.59028	35.1416	0.000411676	0.0147381
LOC101260100	3.76726	2.57398	35.7943	0.000411741	0.0147381
LOC101244514	1.68675	8.60829	35.1285	0.000412168	0.0147381
LOC101259605	1.86211	7.75845	35.4604	0.000413355	0.0147524
LOC101251848	-1.34363	6.78151	35.0284	0.00041597	0.014753
LOC101253235	1.43587	6.32652	35.2904	0.000416134	0.014753
LOC101252579	-0.945114	6.90476	35.0229	0.000416179	0.014753
LOC101246673	1.23928	3.98606	35.014	0.000416521	0.014753
SlVPE3	-1.85822	10.0637	34.966	0.00041836	0.0147902
LOC101246405	-2.302	3.39439	35.2083	0.000421856	0.0148459
LOC101257775	1.08132	4.8518	34.8706	0.000422052	0.0148459
LOC543983	4.45146	0.744634	34.8487	0.000422906	0.0148459
LOC101264505	1.47187	4.1135	34.8436	0.000423105	0.0148459
LOC101256003	-1.11136	4.17856	34.7437	0.000427023	0.0149366
LOC101055520	1.8689	8.6292	34.9923	0.000427586	0.0149366
LOC101255972	-1.81553	5.1704	35.3042	0.000428081	0.0149366
LOC101247304	2.57596	2.15392	34.6855	0.00042933	0.0149416
LOC101267599	1.77316	7.35697	35.0291	0.000429845	0.0149416
LOC101055534	-1.4168	2.9285	34.6532	0.000430616	0.0149416
LOC101263809	1.57367	7.56198	34.6741	0.000433932	0.0149769
LOC101256522	-0.832412	6.6687	34.5681	0.000434029	0.0149769
LOC101267446	-1.09217	3.93209	34.5442	0.000434991	0.0149769
LOC101267615	0.834098	5.53075	34.5406	0.000435136	0.0149769
LOC101256596	1.31256	4.30218	34.5284	0.00043563	0.0149769
LOC101251512	0.894958	5.20509	34.4999	0.000436788	0.0149892
LOC101247386	-1.37309	5.19169	34.4617	0.000438343	0.015015
LOC101247682	-0.878576	5.19288	34.4242	0.000439874	0.01504
LOC101263352	-0.844664	5.23877	34.2396	0.000447524	0.0152352
BI-GST/GPX	2.56283	6.27352	34.9191	0.000447549	0.0152352
LOC101262513	-1.95794	2.48722	34.2263	0.000448081	0.0152352
LOC101256566	1.38791	4.42637	34.1839	0.000449861	0.0152352
LOC101244667	-1.03188	6.4223	34.17	0.000450448	0.0152352
bmy3	-1.24215	6.0115	34.1697	0.000450462	0.0152352
LOC101253069	-1.56594	4.26721	34.2254	0.000452403	0.0152733
LOC104647238	1.60856	5.226	34.4091	0.000455618	0.0153476
LOC101255067	-1.67479	6.27688	34.469	0.000457019	0.0153476
LOC101268035	1.45514	3.83324	34.0148	0.000457062	0.0153476
LOC101265898	-2.33425	3.53278	34.3073	0.000459934	0.0153781
LOC101258010	-1.44385	4.17118	33.938	0.000460381	0.0153781
LOC101253943	-1.64176	5.08999	34.2896	0.00046069	0.0153781
LOC104645705	-1.06198	3.58048	33.9179	0.000461253	0.0153781
LOC112941799	3.78162	2.10679	34.2196	0.000463099	0.0154122
LOC101267253	2.04819	4.52194	34.519	0.000464189	0.0154211
LOC101253593	1.16148	4.92514	33.7863	0.000467028	0.0154832
LOC101255914	-0.837913	4.7269	33.7648	0.000467977	0.0154832
LOC101251309	1.24809	8.39691	33.7496	0.000468652	0.0154832
LOC101267366	-2.05939	4.37545	34.3982	0.000469365	0.0154832
LOC101255844	-1.66248	3.44703	33.6367	0.000473695	0.0155986
LOC101268088	2.47052	6.3522	34.2726	0.000474825	0.0156084
LOC101267954	-1.73187	2.46658	33.5774	0.000476373	0.015618
LOC101259869	-1.17256	4.02276	33.5565	0.000477321	0.015618
LOC101245711	2.56208	8.53855	34.2091	0.000477616	0.015618
LOC101245617	1.88262	4.07398	33.8427	0.000480306	0.0156707
LOC101252832	0.899592	4.86326	33.4781	0.000480903	0.0156707
LOC101258390	-2.22131	3.19807	33.6917	0.000481978	0.0156785
LOC101268505	1.67792	4.46387	33.7138	0.000484613	0.0156847
LOC101249747	1.19668	8.76555	33.3902	0.000484952	0.0156847
LOC101260391	2.18231	6.53704	34.0418	0.00048507	0.0156847
LOC101259941	1.33458	6.24645	33.4956	0.00048747	0.0156847
LOC101250559	2.48054	3.31288	33.6669	0.000488309	0.0156847
LOC101262171	-2.35966	4.56452	33.9674	0.000488437	0.0156847
LOC101259987	-1.59104	4.21927	33.5376	0.000488649	0.0156847
LOC101252081	-2.06812	5.88997	33.9579	0.000488865	0.0156847
LOC101245769	3.03437	7.3627	33.8576	0.000493453	0.0158048
LOC101257879	-1.11725	5.58134	33.1815	0.000494748	0.0158193
LOC101263961	2.38383	5.77216	33.7687	0.000497562	0.0158821
LOC101268290	0.979159	4.79744	33.0898	0.00049913	0.0158993
LOC101252838	1.2876	5.7536	33.0629	0.000500426	0.0158993
LOC101246294	-1.15711	3.40195	33.0584	0.000500645	0.0158993
LOC101268125	-3.25982	2.40555	33.2856	0.000503379	0.0159591
LOC101259371	1.46711	7.84312	32.9441	0.000506197	0.0160213
LOC101266972	-1.34876	4.99409	32.8266	0.000511987	0.0161773
LOC101258155	1.56584	11.116	32.7585	0.000515379	0.0162493
LOC101257485	1.57275	5.34212	33.0857	0.000516001	0.0162493
LOC101247199	-1.59755	4.4356	32.9585	0.000517683	0.0162553
LOC101252512	1.0421	5.19637	32.707	0.000517964	0.0162553
LOC101268338	1.1718	7.56651	32.6786	0.000519398	0.0162553
LOC101244280	-1.45909	6.23279	32.9375	0.000520424	0.0162553
LOC101244493	-1.54896	5.79676	32.9783	0.000521333	0.0162553
LOC101245298	2.59035	3.11852	32.9284	0.000523837	0.0162553
krp3	-1.15734	5.9203	32.5637	0.000525245	0.0162553
LOC112940294	-1.12717	3.39004	32.5312	0.000526916	0.0162553
LOC101250324	1.44587	7.48237	32.5305	0.000526951	0.0162553
LOC101244633	-2.91481	2.23916	32.524	0.000527284	0.0162553
CRY1a	-1.40172	6.0086	32.7619	0.00052758	0.0162553
LOC101257652	-1.46562	2.54157	32.518	0.000527594	0.0162553
LOC104648156	1.3387	6.69051	32.4976	0.00052865	0.0162553
LOC101247352	2.65378	6.63024	33.1238	0.000528707	0.0162553
LOC101267990	-1.13671	7.33115	32.4868	0.000529206	0.0162553
LOC101257565	-1.10636	3.5396	32.4205	0.000532654	0.0162852
LOC101266595	1.19164	3.24648	32.4138	0.000533001	0.0162852
LOC101244665	-1.20801	5.61947	32.407	0.000533358	0.0162852
LOC101252342	-1.85636	4.19864	32.7302	0.000533919	0.0162852
LOC101246503	2.12092	2.6823	32.3711	0.000535236	0.0162852
LOC101249891	1.28272	5.13408	32.3681	0.000535394	0.0162852
LOC101244768	-1.37786	2.70497	32.306	0.00053867	0.0163001
LOC101247367	-0.738731	5.97598	32.3006	0.000538954	0.0163001
LOC101266946	1.04732	4.00434	32.2983	0.000539077	0.0163001
LOC101266317	1.4906	5.40046	32.6123	0.000539365	0.0163001
LOC101268004	-2.3079	7.70022	32.8932	0.000540441	0.0163063
LOC101259516	-0.915591	5.5857	32.21	0.000543777	0.0163806
LOC101245418	-1.23297	7.01876	32.1694	0.000545959	0.0164011
LOC101260313	1.12616	5.04332	32.1648	0.000546208	0.0164011
LOC101257219	1.74838	7.94224	32.3327	0.000550044	0.0164773
LOC101267488	-1.51603	3.72258	32.0853	0.000550505	0.0164773
LOC101248655	1.10823	9.24624	32.0562	0.000552093	0.0164945
LOC101262587	2.47817	3.62728	32.6564	0.000552838	0.0164945
SlPL	-1.40952	4.04686	32.0218	0.000553974	0.016502
LOC101255237	3.16507	3.75666	32.6185	0.000554853	0.016502
LOC101265824	1.21345	5.14749	31.9633	0.000557192	0.0165147
LOC101249870	2.97057	3.82357	32.5458	0.000558749	0.0165147
LOC101247746	-0.91666	4.16411	31.9191	0.000559638	0.0165147
LOC101261554	-0.815956	5.48572	31.8765	0.000562015	0.0165147
LOC101262613	-0.986469	5.10118	31.8759	0.000562044	0.0165147
LOC101249154	-0.747786	5.11197	31.8727	0.000562227	0.0165147
LOC101244716	0.943034	6.23094	31.8722	0.000562252	0.0165147
LE-ACS1B	1.60719	6.27573	32.2699	0.000562582	0.0165147
LOC104645831	-1.36249	3.36762	31.847	0.000563664	0.0165147
LOC101259661	2.48278	8.41104	32.4471	0.000564092	0.0165147
TMP1	2.23056	4.73751	32.3969	0.000566835	0.0165338
LOC101263182	-2.20303	3.4406	32.0952	0.000567237	0.0165338
LOC101266168	1.19067	7.75699	31.7807	0.000567391	0.0165338
LOC101262743	-0.92359	4.66664	31.7607	0.000568524	0.0165411
LOC104647952	-1.21017	4.48168	31.6451	0.00057512	0.016707
SlMMP2	2.09507	9.51489	31.8905	0.000576281	0.0167097
LOC101259235	3.49024	6.04034	32.2136	0.000576997	0.0167097
LOC101262005	2.49999	3.29529	32.0007	0.000577927	0.0167108
LOC101254314	1.09544	8.14566	31.5622	0.000579908	0.0167245
LOC100736484	1.15784	4.19057	31.5529	0.000580449	0.0167245
LOC101266314	1.91812	7.79649	31.9393	0.000581078	0.0167245
LOC101261947	0.746436	4.66436	31.4827	0.00058455	0.0167619
LOC100505457	-1.13099	4.36743	31.4727	0.000585137	0.0167619
LOC101257920	-1.3567	4.83338	31.4484	0.000586566	0.0167619
LOC101259068	1.04879	7.07293	31.4476	0.000586614	0.0167619
LOC101268366	1.04357	3.67278	31.4436	0.000586849	0.0167619
LOC101248969	3.79505	1.58655	31.5894	0.00058863	0.0167638
LOC101261000	2.06542	6.64289	32.0073	0.000588704	0.0167638
LOC101265481	2.93509	2.48192	31.5969	0.000591425	0.0168157
ACS7B	3.11276	3.91943	31.9307	0.000593129	0.0168386
LOC101257280	-1.04517	6.90737	31.3113	0.000594713	0.016858
LOC101265497	1.28688	5.54632	31.3791	0.000600101	0.016946
LOC101265981	1.32606	6.59044	31.3281	0.000600263	0.016946
LOC101265571	1.14013	6.11263	31.2149	0.000600529	0.016946
LOC101264433	-1.05378	6.9435	31.1425	0.000604944	0.0170449
LOC104645416	1.91125	6.16675	31.7004	0.000606694	0.0170685
LOC101259928	-0.994537	5.51333	31.0512	0.000610572	0.0171518
LOC104645435	-1.37967	3.30036	31.0246	0.000612222	0.0171725
LOC101246821	-1.84382	5.46136	31.569	0.000614604	0.0171802
LOC101267711	2.39801	8.4298	31.5569	0.000615342	0.0171802
LOC101263526	2.58218	2.93218	31.2708	0.000615545	0.0171802
LOC101261013	0.867701	6.24974	30.9614	0.000616167	0.0171802
LOC101246841	4.67541	5.20523	31.5209	0.000617534	0.0171928
THox2	-0.860538	4.88945	30.9018	0.000619921	0.0172336
LOC101249503	-2.57815	0.472166	30.8331	0.000624275	0.0173099
LOC104645197	3.84016	1.90641	31.1234	0.000624723	0.0173099
LOC101262825	0.934096	5.75345	30.78	0.000627672	0.0173099
LOC100301944	2.01618	8.6983	31.0881	0.000627699	0.0173099
LOC101247945	1.33232	5.59594	30.9964	0.000627786	0.0173099
ACO3	-0.894949	5.64284	30.761	0.000628897	0.0173099
PPO	2.83938	7.33622	31.3333	0.000629131	0.0173099
LOC101260247	-0.839639	4.28564	30.7424	0.000630095	0.017311
LOC101268787	2.5277	8.04236	31.2853	0.000632143	0.0173418
LOC101247867	-1.97138	4.36994	31.2638	0.000633497	0.0173535
LOC543833	0.883623	6.52683	30.6666	0.000635002	0.0173694
LOC101254022	1.30246	7.58559	30.6318	0.000637275	0.0173845
LOC104646058	3.55662	6.50558	31.202	0.00063741	0.0173845
LOC101252555	-1.09317	6.00785	30.5867	0.000640235	0.0174362
LOC101255124	0.787587	5.79267	30.563	0.000641797	0.0174533
LOC101246672	-0.831196	6.61639	30.5257	0.000644267	0.0174951
LOC101258549	-0.946964	5.44718	30.4792	0.000647355	0.0175208
LOC101256189	-1.1125	5.64759	30.4784	0.00064741	0.0175208
LOC101265026	4.0348	0.563668	30.4663	0.000648217	0.0175208
LOC101264011	-0.963224	5.48035	30.4553	0.000648955	0.0175208
LOC101244207	-1.28753	3.1277	30.4156	0.000651619	0.0175398
LOC101268616	2.03086	6.06148	30.976	0.000651985	0.0175398
LOC101248835	0.960161	6.81416	30.3803	0.000654	0.0175398
LOC101262648	-2.39095	7.90876	30.9432	0.000654136	0.0175398
LOC101249456	-0.918096	5.53749	30.3753	0.000654339	0.0175398
LOC112941985	2.87857	4.60569	30.8726	0.000658801	0.0176271
LOC101268883	-2.16652	1.73436	30.2997	0.000659476	0.0176271
LOC101260826	-0.822377	5.14875	30.264	0.000661918	0.0176416
LOC101267225	-1.32519	4.7636	30.2603	0.000662172	0.0176416
LOC101267043	-1.70732	2.10386	30.2506	0.000662842	0.0176416
LOC101254509	0.913677	4.17288	30.1818	0.000667591	0.0177082
LOC101257623	3.14891	1.47454	30.1757	0.000668014	0.0177082
LOC101260608	1.04384	7.66562	30.1568	0.000669333	0.0177082
LOC101259263	1.08642	6.73242	30.1509	0.000669742	0.0177082
Sl3-MMP	1.39722	7.96196	30.1397	0.000670523	0.0177082
LOC104648065	-0.917992	4.26807	30.1198	0.000671908	0.0177082
LOC101245084	1.84101	7.90323	30.4114	0.000672368	0.0177082
LOC104649223	-1.84579	1.81939	30.1056	0.000672907	0.0177082
LOC101262912	-0.991843	8.80369	30.0723	0.000675243	0.0177448
LOC101265264	-0.838612	5.26603	30.0472	0.00067701	0.0177663
LOC101258801	1.23431	5.09659	29.9428	0.000684436	0.0178979
LOC101259034	-1.38443	3.17587	29.9387	0.000684731	0.0178979
LOC101267559	-1.10852	5.87519	29.9364	0.00068489	0.0178979
LOC101265149	-1.17429	4.00612	29.9068	0.000687016	0.0179284
LOC104645221	-1.30627	3.83716	29.8631	0.000690169	0.0179632
LOC101245536	-1.36092	3.08095	29.8618	0.000690264	0.0179632
LOC101268559	-1.44796	3.95391	29.8164	0.00069356	0.0179948
LOC101262053	-1.24381	6.76772	29.8117	0.0006939	0.0179948
LOC101258920	-1.09756	4.48525	29.8054	0.000694362	0.0179948
LOC101262780	2.83426	3.66338	30.3384	0.000695455	0.0179983
LOC101266796	2.4143	2.19727	29.7474	0.000698605	0.0180396
Hsp20.0	-1.27011	4.23024	29.7423	0.000698977	0.0180396
LOC101250795	1.42526	4.77611	29.9033	0.000702705	0.0181062
LOC101265861	-1.15002	4.75235	29.6811	0.000703493	0.0181062
LOC101260662	-1.19196	4.1227	29.6597	0.000705085	0.0181223
LOC101258198	1.11389	4.5063	29.6121	0.000708631	0.0181885
LOC101266582	-1.40617	5.73257	29.8691	0.000710276	0.0182058
LOC101252733	1.21618	5.77111	29.551	0.000713225	0.0182564
LOC101261894	-0.798796	5.79982	29.5322	0.000714639	0.0182602
LOC101253428	1.601	9.15489	29.5145	0.000715982	0.0182602
LOC101253266	-1.19594	4.57297	29.5103	0.000716297	0.0182602
LOC101253102	-1.2772	4.61204	29.4578	0.00072029	0.0183371
LOC101260158	-1.07192	4.29669	29.4059	0.000724269	0.0183561
LOC101257172	0.681332	5.78684	29.4042	0.000724401	0.0183561
LOC101244445	-1.56942	4.71251	29.6496	0.00072674	0.0183561
cevi16	1.85691	8.45893	29.6342	0.000727909	0.0183561
LOC101253441	0.832258	5.16116	29.3482	0.000728726	0.0183561
LOC101250353	-1.14125	4.71258	29.3474	0.000728785	0.0183561
LOC544144	-1.44854	9.81034	29.3236	0.000730629	0.0183561
LOC101267733	1.61886	7.04554	29.5999	0.000731379	0.0183561
LOC101252936	1.74869	5.60779	29.8469	0.000731492	0.0183561
LOC101263600	-1.28119	3.45302	29.3034	0.000732203	0.0183561
LOC101249123	-1.14359	4.02735	29.299	0.000732547	0.0183561
LOC101252299	-1.72283	3.63634	29.4373	0.000732865	0.0183561
LOC101249200	-1.35652	4.9357	29.4689	0.000733775	0.0183561
LOC101253351	-0.889767	4.38173	29.2486	0.000736494	0.0183769
LOC101265542	1.10437	5.32315	29.2391	0.000737241	0.0183769
LOC101264485	1.91704	4.97009	29.7673	0.000737549	0.0183769
LOC101259113	-0.763887	4.47271	29.2174	0.000738944	0.018381
LOC101262834	0.904478	8.62592	29.1854	0.000741477	0.018381
LOC101266280	-2.47951	5.62575	29.6824	0.000744078	0.018381
LOC101259490	1.26379	2.55925	29.148	0.000744441	0.018381
LOC104647562	1.74763	6.32628	29.6772	0.000744476	0.018381
Q`b	4.06218	1.54997	29.3425	0.000745323	0.018381
LOC101258933	-1.25502	5.38984	29.2386	0.000745916	0.018381
SlDMR6-1	1.2692	6.93504	29.1263	0.00074617	0.018381
LOC101250314	1.94747	8.53684	29.3898	0.000747714	0.018381
LOC101267754	1.06511	8.45562	29.1049	0.000747887	0.018381
LOC101257334	-0.802169	5.31072	29.0888	0.000749177	0.018381
LOC101262863	-1.18708	5.8401	29.0849	0.000749486	0.018381
LOC101265158	1.38422	6.20139	29.2471	0.0007569	0.0185386
LOC101244576	1.07464	4.46198	28.9733	0.000758512	0.0185538
LOC101256838	-1.08869	4.28477	28.9509	0.000760343	0.0185744
LOC101255571	-1.01633	5.87301	28.9335	0.000761769	0.0185755
LOC101248653	2.77354	5.80865	29.4495	0.000762371	0.0185755
ERF4	-1.70469	3.86895	29.1004	0.000764723	0.0185979
LOC104646135	9.84767	6.26013	29.4132	0.000765275	0.0185979
LOC101250101	-1.16646	6.75688	28.8635	0.000767533	0.0186286
LOC101265850	2.18135	6.08664	29.3569	0.000769804	0.0186595
LOC101252411	-1.3404	6.22632	29.025	0.000770894	0.0186618
LOC544060	2.49307	5.69951	29.2899	0.000775237	0.018734
LOC101255806	1.33356	6.5123	28.9646	0.000775877	0.018734
LOC101261486	2.88349	2.0819	28.7206	0.000779466	0.0187965
LOC101249316	1.4811	5.32509	28.9446	0.000783882	0.0188706
LOC101251191	0.706028	5.80646	28.6465	0.000785746	0.0188706
LOC101253881	2.09761	3.30813	28.8904	0.000786192	0.0188706
LOC101256298	-1.04645	4.99242	28.6369	0.000786567	0.0188706
LOC101250412	-1.20117	5.59998	28.5839	0.000791109	0.018938
LOC101254545	2.95274	1.53918	28.5805	0.0007914	0.018938
LOC101250087	1.19296	5.77729	28.5568	0.000793435	0.0189607
LOC101265492	-1.72655	3.1212	28.546	0.000794373	0.0189607
LOC101251665	1.8655	8.60485	28.7906	0.000796001	0.0189695
CIPK11	2.08444	7.6793	29.0216	0.000797487	0.0189695
LOC101264443	-0.903298	4.10966	28.5066	0.000797779	0.0189695
LOC101266483	-1.11177	3.67103	28.4767	0.000800386	0.0189882
GolS2	1.11838	7.37294	28.4733	0.000800684	0.0189882
LOC101247124	1.0894	4.99125	28.4627	0.000801607	0.0189882
LOC101255141	1.076	5.55815	28.4011	0.00080701	0.019075
LOC101251286	2.3378	5.41023	28.9007	0.000807785	0.019075
LOC101263486	3.06134	1.17354	28.3862	0.000808324	0.019075
LOC101268572	-1.04062	8.4313	28.3725	0.000809543	0.0190798
LOC101251123	-1.29615	5.03926	28.4638	0.000813787	0.0191557
LOC101263872	1.98021	5.64362	28.7745	0.000818706	0.0192285
LOC101248252	-1.99244	5.49118	28.7719	0.000818932	0.0192285
LOC101246091	-1.22537	3.56263	28.2432	0.000821077	0.0192547
LOC101262574	-1.08505	3.90324	28.2134	0.000823772	0.0192672
LOC101263880	-1.6186	2.11099	28.2099	0.00082409	0.0192672
SlGLR1.2	1.72296	4.21399	28.4809	0.00082572	0.0192672
LOC101268757	1.30682	7.5443	28.1833	0.000826498	0.0192672
LOC101265257	3.01074	6.97362	28.6662	0.000828234	0.0192672
LOC101246755	1.69282	4.35005	28.4676	0.000828699	0.0192672
LOC101261561	-0.794913	4.65869	28.1579	0.000828807	0.0192672
GPXle-1	1.2251	7.80209	28.111	0.000833099	0.019343
LOC101255928	1.87921	6.63	28.5963	0.000834454	0.0193505
LOC101252266	-0.962433	5.62001	28.0724	0.000836651	0.0193774
LOC101249000	-2.25762	3.43344	28.3749	0.000839787	0.0194119
LOC101265788	-0.889275	4.17382	28.0241	0.000841114	0.0194119
LOC101245930	-1.41453	5.82364	28.2876	0.000841397	0.0194119
LOC101258000	-1.04807	5.80672	28.0006	0.000843306	0.0194119
LOC101256151	2.49048	2.23351	27.9938	0.000843939	0.0194119
LOC100134881	1.17556	5.62446	27.9893	0.000844355	0.0194119
LOC101245012	1.14817	9.76097	27.9504	0.000847999	0.0194718
LOC101250676	1.26554	4.65395	27.8995	0.000852792	0.0195579
LOC101245934	2.0065	4.83557	28.3629	0.000855661	0.0195997
LOC101248631	0.871138	8.27238	27.7791	0.000864258	0.0197432
LOC101258039	1.19671	4.48129	27.7716	0.000864986	0.0197432
LOC101260420	0.991697	4.37057	27.7632	0.000865793	0.0197432
LOC101251085	4.20881	0.96736	27.7595	0.000866145	0.0197432
LOC101250636	1.18178	8.4997	27.7352	0.000868489	0.0197552
LOC101266149	-0.952294	5.25086	27.7323	0.000868776	0.0197552
LOC101251454	0.731627	4.68485	27.711	0.000870832	0.0197593
LOC101260356	0.785633	5.72285	27.7062	0.000871301	0.0197593
LOC101250962	2.18157	3.32643	27.9594	0.000872122	0.0197593
LOC101258580	2.04832	2.69426	27.6665	0.000875163	0.0197662
LOC101249806	-0.971263	5.41934	27.6525	0.000876533	0.0197662
LOC101250588	1.68628	3.35833	27.6509	0.000876689	0.0197662
MAPKKKalpha	0.847184	7.83025	27.6341	0.000878336	0.0197662
Dem2	1.07155	7.36653	27.6296	0.000878779	0.0197662
Rab1A	1.74746	8.93884	27.7953	0.000880684	0.0197662
LOC101261573	-1.78549	3.00126	27.6048	0.000881213	0.0197662
LOC101254087	-1.05108	3.54387	27.5843	0.000883242	0.0197662
LOC101249805	-0.803637	5.32544	27.5736	0.00088429	0.0197662
LOC101247596	2.03348	9.90554	27.799	0.000885204	0.0197662
LOC101253192	-1.18788	6.76749	27.5611	0.000885529	0.0197662
VAHOX1	-1.00451	7.82586	27.56	0.000885645	0.0197662
LOC101256880	1.17352	6.03451	27.5549	0.000886142	0.0197662
SlFBA4	1.10352	8.07983	27.5304	0.000888583	0.0197971
LOC101247750	2.76232	6.25802	27.9877	0.0008912	0.0198282
LOC101247825	1.97349	4.17171	27.9785	0.000892094	0.0198282
LOC101262884	1.55788	8.61481	27.4191	0.000899739	0.0199744
LOC101246680	1.16742	4.57808	27.403	0.000901371	0.019987
LOC101264183	-1.80669	3.97331	27.6349	0.000903914	0.0200155
LOC101248561	1.22785	3.58317	27.3693	0.000904796	0.0200155
LOC101259198	-1.58935	8.7112	27.3453	0.000907243	0.0200155
LOC101260194	-1.12721	3.38216	27.3359	0.000908204	0.0200155
LOC112940330	2.07131	6.96944	27.812	0.000908495	0.0200155
LOC101244360	1.46678	6.70469	27.5837	0.000909068	0.0200155
LOC101247595	-1.13726	3.22819	27.3167	0.000910175	0.0200164
LOC101262565	1.30222	6.4242	27.4533	0.00091517	0.0200846
LOC101255037	-0.804665	5.12397	27.2657	0.000915419	0.0200846
LOC101256373	1.64873	10.3381	27.1961	0.000922648	0.0201914
LOC101244540	-0.877091	5.27111	27.1858	0.000923719	0.0201914
LOC101268061	-1.21124	3.11961	27.1829	0.000924027	0.0201914
LOC101250756	1.39788	6.18316	27.4183	0.000925951	0.0201914
LOC101250704	-0.768411	5.96515	27.163	0.000926106	0.0201914
LOC101247272	-1.03238	6.50336	27.1531	0.000927144	0.0201914
LOC101259257	1.96949	2.15783	27.1309	0.000929487	0.0201914
LOC101245821	0.680984	6.17504	27.1308	0.000929491	0.0201914
LOC109120842	1.22483	7.53822	27.1261	0.000929989	0.0201914
LOC101246126	2.06433	9.08022	27.3952	0.000935136	0.0202797
LOC101245185	-2.0016	3.09075	27.1742	0.000938213	0.0203229
LOC112941696	2.65714	1.21252	27.0364	0.000939509	0.0203275
LOC101257324	-0.802944	4.54953	26.9965	0.00094378	0.0203808
LOC101263858	-1.1347	3.21607	26.993	0.000944151	0.0203808
LOC101255098	1.74408	3.43148	27.0592	0.000950482	0.020485
LOC100191128	2.29518	8.52097	27.387	0.000952101	0.020485
LOC101257007	0.874222	4.35161	26.9179	0.000952259	0.020485
PLDb1	0.841762	7.943	26.8678	0.00095773	0.0205791
LOC101246984	-1.67185	1.64933	26.8226	0.000962682	0.0206484
LOC101248628	3.37945	3.5132	27.2831	0.000963158	0.0206484
LOC101252853	-0.91047	5.50281	26.7885	0.000966453	0.0206953
LOC101267923	1.12684	3.46496	26.7779	0.000967627	0.0206968
LOC101258700	-0.936549	4.54268	26.7665	0.000968886	0.0207001
LOC104646528	1.07676	5.95042	26.7502	0.000970694	0.0207151
NAC3	-1.03309	5.37789	26.734	0.000972502	0.0207301
LOC101253106	5.99992	1.48842	27.1795	0.00097435	0.0207459
Asc-1	1.85192	6.72437	27.1667	0.000975744	0.020752
LOC101260794	1.06518	5.35759	26.6711	0.000979552	0.0208094
LOC104645762	-1.06177	4.52664	26.5725	0.000990728	0.0210057
LOC101267739	2.24625	9.37332	27.0278	0.000991037	0.0210057
LOC101265273	-0.803187	6.34741	26.5387	0.000994593	0.0210573
LOC101255509	1.49271	8.25712	26.5676	0.000998091	0.0211075
LOC101253221	-1.92545	3.00246	26.4888	0.00100034	0.0211146
LOC101253642	-1.47123	2.68721	26.4856	0.00100071	0.0211146
LOC101244472	-1.02198	3.76311	26.4761	0.00100181	0.0211146
LOC101261031	-1.45268	2.55137	26.4298	0.00100719	0.0212042
LOC101262703	-0.827213	4.57572	26.4174	0.00100863	0.0212107
LOC101251132	0.877977	5.25365	26.4011	0.00101053	0.0212254
LOC101264418	-1.22252	3.38266	26.3921	0.0010116	0.0212254
LOC543857	-1.44096	5.65295	26.6457	0.00101756	0.0213266
LOC101253087	1.77287	6.27216	26.7621	0.00102114	0.0213779
Lemir	4.95791	3.1512	26.7436	0.00102329	0.0213988
LOC101262635	-1.16671	4.86764	26.2763	0.00102528	0.0214165
LOC101246862	4.16399	0.484955	26.2586	0.0010274	0.0214246
LOC101252915	-1.64114	2.21196	26.2539	0.00102795	0.0214246
LOC101261325	-1.12271	4.23386	26.2229	0.00103167	0.0214783
LOC101257558	1.53039	8.07272	26.3606	0.0010355	0.021534
LOC101260003	-2.17731	2.72458	26.1088	0.0010455	0.0217178
LOC101259627	-0.858008	5.90229	26.0772	0.00104937	0.0217646
LOC101254410	1.63422	8.09425	26.2864	0.00105007	0.0217646
LOC104646823	-1.03169	3.59271	26.0586	0.00105165	0.0217716
LOC101252045	-0.826823	4.0173	26.0498	0.00105273	0.0217716
LOC101252260	-1.30987	4.17202	26.0262	0.00105565	0.0217945
LOC101263059	-1.00992	3.47541	26.0215	0.00105623	0.0217945
LOC101259241	-1.49791	4.11582	26.184	0.00105742	0.0217945
LOC101263489	-2.79481	4.59339	26.446	0.00105849	0.0217945
LOC101248294	-2.04472	2.30518	25.9767	0.00106179	0.0217986
LOC101256615	-1.52313	2.72236	25.9631	0.00106349	0.0217986
LOC112941125	2.12792	2.60762	25.9579	0.00106414	0.0217986
LOC101246908	2.13892	5.10524	26.3964	0.00106451	0.0217986
LOC112940155	2.13892	5.10524	26.3964	0.00106451	0.0217986
LOC104646046	1.15601	3.83468	25.928	0.00106788	0.0218438
LOC100736507	0.826525	6.67393	25.9036	0.00107095	0.0218597
LOC101247071	-0.910293	5.47108	25.9033	0.00107099	0.0218597
LOC101250637	4.29087	1.91912	26.3055	0.00107565	0.0219309
LOC101258205	-1.32452	5.72577	26.0567	0.00108011	0.0219978
LOC101261359	-0.797463	5.08225	25.7839	0.00108617	0.0220834
LOC101265032	0.735735	6.44457	25.78	0.00108667	0.0220834
LOC101255179	-0.969626	5.37867	25.7533	0.00109009	0.0221158
LOC101249633	2.58395	6.39171	26.1851	0.00109062	0.0221158
LOC101262051	1.07312	6.97366	25.6721	0.00110061	0.0222942
LOC101245743	2.27319	8.14615	26.0725	0.00110488	0.0223458
LOC101262869	1.09501	7.96652	25.6344	0.00110554	0.0223458
AADC1A	2.01028	9.1262	25.9096	0.00110709	0.0223529
LOC101247614	0.837162	4.75299	25.5733	0.0011136	0.0224602
LOC101252380	-1.19452	4.14587	25.5166	0.00112112	0.0225877
LOC101265508	1.02519	3.37759	25.4914	0.0011245	0.0226306
LOC101248554	2.5006	1.88077	25.4689	0.00112751	0.0226306
LOC101267456	0.894424	6.48737	25.4595	0.00112878	0.0226306
LOC101251580	-1.29927	3.31127	25.4418	0.00113117	0.0226306
LOC101266155	-2.55177	3.79563	25.8668	0.00113153	0.0226306
LOC101267755	2.1795	7.08101	25.8571	0.00113281	0.0226306
LOC101261805	-1.9361	3.31415	25.5708	0.00113615	0.0226306
LOC101265863	-1.13945	5.04267	25.3995	0.0011369	0.0226306
LOC101260203	-0.708243	4.92488	25.3973	0.00113719	0.0226306
LOC101247182	-1.07339	8.24615	25.3904	0.00113813	0.0226306
LOC101268327	1.9156	3.04989	25.4446	0.00113814	0.0226306
LOC101248306	4.23252	3.30913	25.8109	0.00113891	0.0226306
LOC101255842	1.10253	3.84399	25.3843	0.00113896	0.0226306
AADC2	0.796104	6.35332	25.3676	0.00114124	0.0226398
LOC101245175	-0.949966	4.07145	25.3632	0.00114184	0.0226398
NITF	-1.07829	7.32065	25.3442	0.00114444	0.0226674
LOC101257069	1.14685	7.78095	25.3302	0.00114635	0.0226813
LOC104648615	1.83974	2.69164	25.2867	0.00115234	0.0227571
LOC101250284	1.10928	4.65452	25.2798	0.00115329	0.0227571
LOC101244543	-0.885127	4.25744	25.276	0.00115383	0.0227571
LOC101266856	-0.821414	5.36892	25.2666	0.00115512	0.0227587
LOC101264638	-0.829788	4.96459	25.2344	0.0011596	0.0228013
SlDof22	-1.57	6.51634	25.6521	0.00116021	0.0228013
LOC101264847	1.85207	9.45037	25.4098	0.00116167	0.0228013
LOC101260709	1.63397	4.07591	25.4402	0.00116237	0.0228013
LOC112940298	-1.22496	2.8082	25.2027	0.00116402	0.0228013
LOC101250746	-0.792846	4.617	25.1987	0.00116459	0.0228013
SlSUN23	0.768919	6.28927	25.1879	0.0011661	0.0228072
LOC101264614	1.48391	7.47511	25.389	0.00116792	0.0228189
LOC101260237	-1.82285	4.6687	25.5556	0.00117341	0.0228524
LOC101255815	-0.728474	5.69619	25.1359	0.00117341	0.0228524
LOC101263186	1.73304	7.60594	25.486	0.00117449	0.0228524
LOC109119822	-0.815332	4.72494	25.1282	0.00117451	0.0228524
LOC101260217	1.27547	5.62414	25.2978	0.00117916	0.0228961
LOC101256297	1.15055	6.61567	25.0938	0.00117939	0.0228961
LOC101248179	2.11946	6.04178	25.4989	0.00118125	0.0228961
LOC101258886	-1.42606	4.25047	25.2346	0.00118245	0.0228961
LOC101251303	1.32596	5.50805	25.2844	0.00118287	0.0228961
LOC101265640	0.950432	5.94878	25.0449	0.00118637	0.022934
ACO1	1.32169	6.58742	25.2403	0.00118728	0.022934
LOC101263058	-0.793032	6.35179	25.0126	0.001191	0.0229824
LOC101248706	1.98278	8.78644	25.3036	0.00119965	0.0231132
LOC101244135	-0.735561	4.63599	24.943	0.00120109	0.0231132
LOC101252830	1.86357	5.80592	25.349	0.0012023	0.0231132
LOC101256265	4.73125	1.23627	25.1536	0.00120272	0.0231132
LOC101264008	-0.929862	5.40854	24.8903	0.0012088	0.0231844
LOC104647388	-1.26263	2.78682	24.8895	0.0012089	0.0231844
LOC101264634	0.661413	6.7524	24.8413	0.00121601	0.0232628
LOC101266973	1.26325	5.43053	25.0187	0.00121668	0.0232628
LOC101245820	-1.5156	3.40418	24.8366	0.00121671	0.0232628
LOC101266316	1.15513	2.75488	24.819	0.00121931	0.0232888
LOC101263580	-1.57332	2.91793	24.7998	0.00122216	0.0233056
LOC101260861	1.50576	5.20649	25.1435	0.00122268	0.0233056
LOC101258705	1.5375	7.01813	25.0394	0.00122802	0.0233835
NAC1	2.17287	8.77056	25.1451	0.00123171	0.0234299
LOC101262274	0.926992	6.58241	24.7199	0.00123413	0.0234523
LOC101247506	0.910356	9.32581	24.696	0.00123774	0.023497
LOC101261932	2.25716	4.72695	25.0858	0.00124043	0.0235242
LOC101258514	1.44739	7.18597	24.8711	0.00124296	0.0235485
LOC101252609	3.91325	6.27437	25.0534	0.00124523	0.0235676
LOC101249625	0.883337	5.39083	24.6375	0.00124661	0.0235699
LOC101247030	2.56981	1.95027	24.6235	0.00124875	0.0235865
LOC101252725	0.696529	6.19562	24.5766	0.00125596	0.0236365
LOC101254178	1.20796	6.20594	24.7323	0.00125619	0.0236365
LOC101256969	0.948851	8.34998	24.5728	0.00125655	0.0236365
LOC101260347	0.99018	5.85001	24.5705	0.00125689	0.0236365
LOC104649092	1.77757	4.21133	24.96	0.00125921	0.0236365
LOC101266936	-1.49745	4.67598	24.7673	0.00125993	0.0236365
LOC101264390	-1.43389	6.53749	24.8172	0.00126023	0.0236365
LOC101255453	-0.672917	5.06134	24.5377	0.00126196	0.0236409
LOC101260188	1.19127	9.27132	24.529	0.00126331	0.0236409
LOC101244106	0.806558	7.63526	24.523	0.00126424	0.0236409
LOC101250084	-0.7024	6.43314	24.4918	0.0012691	0.0236942
LOC101267530	1.28268	5.69333	24.6957	0.00126963	0.0236942
LOC101248131	-1.40934	4.091	24.598	0.00127627	0.0237731
LOC101261691	2.11834	4.44107	24.8468	0.00127639	0.0237731
LOC101267130	-1.18899	2.98837	24.4241	0.00127973	0.0238116
LOC101248957	1.37131	6.01791	24.6742	0.00128221	0.023823
LOC101265303	0.684676	6.40973	24.4041	0.00128289	0.023823
LOC101260326	-0.895146	3.79478	24.3946	0.00128439	0.0238273
LOC101245601	1.91068	3.99949	24.76	0.00128978	0.0239037
LOC101268590	0.671289	5.86181	24.3252	0.00129543	0.0239807
LOC101265387	1.17355	5.3164	24.4495	0.00129773	0.0239807
LOC101243835	-0.898096	5.56807	24.3106	0.00129778	0.0239807
LOC101249294	0.823104	5.17025	24.2881	0.00130141	0.0240241
LOC101260258	-1.01595	4.86098	24.2672	0.00130477	0.0240625
LOC101254498	-0.64309	6.0017	24.2533	0.00130701	0.0240801
LOC112940027	0.974593	6.75991	24.2283	0.00131108	0.0241313
LOC101249094	2.62641	4.36705	24.5994	0.00131502	0.024158
LOC101256986	2.15824	1.57546	24.1994	0.00131579	0.024158
LOC101264940	-0.791842	6.92059	24.1957	0.0013164	0.024158
LOC101266378	-0.785475	5.40484	24.1663	0.00132121	0.0241962
XTH3	3.01088	9.38455	24.552	0.00132258	0.0241962
LOC101246484	3.11105	7.94111	24.5468	0.00132343	0.0241962
LOC101259857	-0.934071	5.21956	24.1506	0.00132379	0.0241962
LOC101251301	-1.49351	2.06226	24.1436	0.00132493	0.0241962
LOC101267141	1.65585	4.316	24.4601	0.00132758	0.024221
LOC101246135	1.22516	6.11196	24.2807	0.00132951	0.0242326
LOC112940337	3.24119	6.06006	24.4689	0.00133599	0.0243269
LOC101261036	-0.903379	7.00851	24.0603	0.00133875	0.0243536
LOC101248685	-1.85579	2.87181	24.0472	0.00134094	0.0243566
ME2	1.30363	9.43661	24.0363	0.00134277	0.0243566
LOC101251259	-1.12124	5.68341	24.1404	0.00134282	0.0243566
LOC101244973	1.72743	3.34499	24.1576	0.00134524	0.0243743
LOC101262545	2.08564	6.48037	24.401	0.00134707	0.0243743
LOC101262486	-1.18301	9.39053	24.007	0.0013477	0.0243743
LOC101259123	-1.08506	6.75197	23.9972	0.00134934	0.0243805
PAL5	1.24946	9.68465	23.9881	0.00135087	0.0243846
LOC101253689	-0.73325	5.55094	23.962	0.00135528	0.0244386
LOC101250729	1.28317	5.77965	24.1552	0.00135647	0.0244386
LOC101253292	1.65186	5.88134	24.3274	0.00135921	0.0244481
LOC101243987	-1.64875	2.85232	23.9366	0.00135961	0.0244481
LOC101246982	-1.67636	6.45789	24.3121	0.00136174	0.0244631
LOC101261289	-1.00718	3.8624	23.9047	0.00136505	0.0244989
LOC101261075	0.595279	6.25599	23.886	0.00136826	0.024517
LOC101259681	-1.01295	5.3356	23.8746	0.00137022	0.024517
LOC101263787	0.978181	7.7153	23.8711	0.00137081	0.024517
LOC101268065	2.82522	1.11874	23.8679	0.00137136	0.024517
LOC101248376	-0.953769	3.79909	23.8607	0.0013726	0.024517
DREB2	1.70308	3.72906	24.0365	0.00137653	0.024517
LOC101265797	-2.21056	3.8312	24.2237	0.00137655	0.024517
NAC-NOR	-2.5825	1.22074	23.8206	0.00137954	0.024517
LOC101267365	-1.44589	3.62471	23.8184	0.00137992	0.024517
LOC101248828	0.696088	5.2572	23.8182	0.00137995	0.024517
LOC101243647	-0.735012	5.76991	23.8154	0.00138045	0.024517
LOC101262003	1.12735	4.46029	23.8037	0.00138247	0.0245298
LOC101258589	1.45495	2.93503	23.7954	0.00138392	0.0245323
LOC101257927	2.04346	9.04139	24.1493	0.00138917	0.0245934
LOC101252819	1.16977	7.74666	23.7606	0.00139	0.0245934
LOC101263507	0.69403	6.98821	23.747	0.00139237	0.0246121
LOC101258637	-0.759333	5.80384	23.7146	0.00139808	0.0246669
LOC101262289	1.25275	6.45352	23.8836	0.0013981	0.0246669
LOC101253897	0.860642	5.04091	23.6999	0.00140067	0.0246889
LOC101253546	2.10021	2.29699	23.6905	0.00140233	0.0246949
LOC101246095	-1.15846	5.73061	23.8277	0.00140364	0.0246949
LOC101265243	-1.19358	6.42725	23.8025	0.00140872	0.0247609
LOC101268197	2.07835	2.08001	23.6411	0.0014111	0.0247796
LOC101266565	1.33103	6.11094	23.8371	0.0014125	0.0247809
LOC101251453	1.73804	5.70121	24.004	0.00141423	0.0247881
LOC101253744	-0.787352	6.26401	23.5993	0.00141859	0.0248266
LOC101257419	2.05071	6.66925	23.9763	0.00141908	0.0248266
LOC101251436	-0.908128	5.64484	23.5851	0.00142114	0.0248395
LOC101261962	-1.13193	5.60941	23.7017	0.00142391	0.0248402
LOC101244788	1.30785	4.90492	23.7403	0.00142398	0.0248402
SlCYP1	-1.6273	9.32055	23.6948	0.00142516	0.0248402
SlIPT3	-1.42255	3.08452	23.5333	0.00143051	0.0248997
LOC101248534	-0.753994	7.38846	23.5293	0.00143123	0.0248997
LOC101263832	-1.16274	4.9459	23.5114	0.00143449	0.0249121
AAP3	1.03417	3.32199	23.5108	0.0014346	0.0249121
LOC101255047	2.70887	1.49822	23.4886	0.00143866	0.0249322
LOC101266338	1.72797	3.09701	23.474	0.00144132	0.0249322
LOC101263676	-2.02648	4.38393	23.8504	0.00144135	0.0249322
LOC101267810	2.72989	4.11675	23.8489	0.00144163	0.0249322
LOC101260164	-1.12793	7.89566	23.464	0.00144316	0.0249322
LOC101244562	3.84854	2.95412	23.837	0.00144374	0.0249322
LOC101267638	1.35976	4.89121	23.6315	0.00144791	0.0249513
LOC101253319	-1.08224	3.12201	23.435	0.00144849	0.0249513
LOC101255362	3.21195	5.7213	23.8043	0.00144963	0.0249513
CNGC5	0.682223	6.82199	23.4222	0.00145086	0.0249513
LOC101250609	1.44604	3.28759	23.4187	0.00145151	0.0249513
LOC109118688	-1.16647	3.29997	23.3995	0.00145507	0.0249895
LOC104648246	-2.12031	0.685266	23.3876	0.00145726	0.0250043
LOC101257025	1.23868	6.31956	23.552	0.00146018	0.0250315
LOC101262412	-0.828938	4.34283	23.321	0.00146972	0.0251719
LOC101250472	-1.2931	3.23275	23.2872	0.00147608	0.0252578
LOC101247342	-1.9883	5.57342	23.6229	0.00148274	0.0253486
LOC101264882	-1.40238	2.35885	23.2413	0.00148478	0.0253603
LOC101261241	0.780249	4.31787	23.2236	0.00148815	0.0253947
LOC101245240	1.88385	1.40962	23.2002	0.00149262	0.0254006
LOC101260198	1.88995	2.17706	23.1964	0.00149335	0.0254006
LOC101256281	-0.679683	5.65824	23.1906	0.00149447	0.0254006
LOC101243873	-1.08541	3.66723	23.1879	0.00149497	0.0254006
LOC101263738	1.09148	7.09045	23.1864	0.00149527	0.0254006
TCP16	-1.67887	2.61958	23.155	0.00150131	0.0254589
LOC101267697	-0.945638	5.48844	23.1544	0.00150142	0.0254589
LOC101259957	-0.805704	3.82909	23.1071	0.00151058	0.0255564
LOC101263253	-0.76513	5.78088	23.0933	0.00151327	0.0255564
LOC101264731	-1.6532	2.49122	23.092	0.00151353	0.0255564
LOC101261903	-0.759778	4.91516	23.0913	0.00151366	0.0255564
Cry1b	-1.49345	3.88767	23.2321	0.00151399	0.0255564
LOC101261027	-1.16661	3.60056	23.0818	0.00151551	0.0255591
CrtR-b2	1.95828	7.06601	23.3924	0.00152623	0.0257167
LOC101258090	-0.824514	3.65241	23.0194	0.00152777	0.0257195
LOC101258666	2.5193	4.95545	23.3677	0.00153099	0.0257505
LOC101261744	-1.52544	5.87024	23.3289	0.00153848	0.025826
LOC101249408	1.49141	7.29319	23.1745	0.00154022	0.025826
LOC101254512	1.63653	3.15691	22.9548	0.00154058	0.025826
LOC101258301	-0.75763	5.04556	22.9527	0.00154099	0.025826
LOC101251277	2.73987	3.55074	23.2775	0.00154851	0.0259288
LOC101255110	-1.74319	2.65453	22.8964	0.00155226	0.0259414
LOC101252064	1.41384	4.61602	23.0866	0.00155298	0.0259414
LOC101264767	-0.763524	5.43812	22.8907	0.00155341	0.0259414
LOC101243841	-1.26727	2.36871	22.8603	0.00155955	0.0260208
LOC109119317	2.14504	2.185	22.8441	0.00156284	0.0260467
MAPK10	-0.729407	7.07808	22.8389	0.00156389	0.0260467
LOC101263679	-0.727952	5.76317	22.8169	0.00156836	0.0260981
LOC101260536	-1.16372	8.74667	22.8053	0.00157073	0.0261143
LOC100316892	-1.18828	5.31803	22.9361	0.00157252	0.0261209
LOC101268228	1.39287	1.93726	22.746	0.00158291	0.0262592
LOC100316899	1.05145	7.37785	22.7424	0.00158365	0.0262592
LOC101246598	-1.16145	5.03864	22.839	0.00158634	0.0262805
LOC101244469	0.909793	5.42642	22.7216	0.00158794	0.0262838
LOC101248906	0.651911	6.39247	22.7092	0.00159052	0.0263033
LOC101055537	-1.3321	2.48865	22.6643	0.00159987	0.0264345
LOC104649459	-1.65974	2.199	22.6065	0.00161202	0.0266119
LOC101260348	2.25368	2.28174	22.5885	0.00161581	0.0266509
LOC104647795	1.93627	2.43662	22.58	0.00161763	0.0266574
LOC101251993	-0.764572	7.03857	22.5553	0.00162286	0.0266816
LOC101265979	-0.652063	5.59611	22.5468	0.00162468	0.0266816
AOS2	-1.45937	5.56664	22.8959	0.00162553	0.0266816
LOC101263242	1.4529	3.00214	22.5373	0.00162671	0.0266816
LOC101265183	-0.839942	4.72644	22.5349	0.0016272	0.0266816
LOC101253864	1.56043	3.07521	22.5329	0.00162764	0.0266816
LOC101249699	-0.76017	4.81052	22.5091	0.00163274	0.0267333
LOC101267151	1.81424	9.00492	22.6888	0.00163462	0.0267333
LOC101262853	1.06766	7.2049	22.4955	0.00163566	0.0267333
LOC101262197	0.648722	5.87565	22.4916	0.0016365	0.0267333
LOC101244906	1.16853	6.63778	22.5979	0.00164223	0.0267882
DES	1.67629	6.33011	22.8052	0.00164454	0.0267882
LOC101247149	-1.99375	4.84139	22.8017	0.00164527	0.0267882
LOC101255425	-1.42708	5.07967	22.7204	0.00164657	0.0267882
LOC104649090	-1.21578	2.63059	22.4389	0.00164788	0.0267882
ODC	1.26171	5.92048	22.6226	0.00164873	0.0267882
LOC101258633	0.779598	4.3384	22.4297	0.00164987	0.0267882
LOC544042	1.41788	5.58879	22.7685	0.00165232	0.0268048
LOC101251823	1.57965	6.60771	22.7508	0.00165608	0.0268425
LOC101264773	0.887698	5.01562	22.3638	0.00166428	0.0269109
LOC101267066	0.963982	5.89863	22.3601	0.00166509	0.0269109
LOC544313	2.87536	3.81477	22.7056	0.00166573	0.0269109
SLHZ24	-1.70375	3.21279	22.3914	0.00166827	0.0269109
LOC100736543	-1.6209	2.17985	22.3336	0.00167093	0.0269109
LOC101267323	-0.769383	5.44605	22.32	0.00167393	0.0269109
LOC101258129	-1.24366	6.47129	22.4979	0.00167415	0.0269109
LOC101257689	0.63124	5.52139	22.3186	0.00167426	0.0269109
LOC101249358	2.13404	1.11295	22.3151	0.00167502	0.0269109
LOC101247368	-1.57854	5.28905	22.6616	0.00167523	0.0269109
LOC101259774	-1.14346	3.347	22.3083	0.00167654	0.0269109
LOC101244074	-1.51734	6.74065	22.6509	0.00167753	0.0269109
LOC104649482	2.40432	2.11935	22.2866	0.00168136	0.0269492
LOC101261105	1.76298	6.07243	22.6175	0.00168479	0.026972
LOC101253219	-0.941974	3.3984	22.264	0.00168639	0.026972
LOC101055601	1.6502	3.99981	22.5031	0.0016871	0.026972
LOC101250644	0.944832	4.5395	22.2486	0.00168985	0.026993
LOC101251841	1.18238	4.19927	22.2324	0.00169348	0.0270279
LOC101253603	-3.40012	0.465853	22.2169	0.00169696	0.0270604
LOC101265167	-1.02537	4.55803	22.2034	0.0017	0.0270858
LOC101254270	1.23284	6.36504	22.3698	0.00170246	0.027102
LOC104645133	-2.55569	0.685781	22.1642	0.00170887	0.0271384
LOC101267774	-1.25494	4.85497	22.2977	0.0017089	0.0271384
LOC101263072	0.952835	6.62083	22.1591	0.00171003	0.0271384
LOC101263598	2.86384	5.34173	22.5004	0.00171054	0.0271384
LOC101252295	-0.776109	5.5699	22.143	0.0017137	0.0271556
LOC101253750	-0.811399	4.55282	22.1394	0.00171452	0.0271556
SlSINA4	-1.24822	4.30094	22.2245	0.00171599	0.0271558
LOC101265840	-0.83699	3.56801	22.1096	0.00172134	0.0271611
LOC101258278	-1.74689	2.37432	22.1086	0.00172156	0.0271611
LOC101248717	1.64286	9.66368	22.2367	0.00172191	0.0271611
LOC104645134	1.82867	3.15257	22.2373	0.00172254	0.0271611
LOC101250112	1.16354	6.43829	22.2327	0.00172357	0.0271611
LOC101246543	-1.02163	4.80501	22.07	0.00173044	0.0272255
GID1	1.13335	8.03274	22.0695	0.00173057	0.0272255
dhn	1.51876	11.1404	22.0368	0.00173814	0.0273218
LOC101248846	1.85832	7.48562	22.3618	0.00174165	0.0273432
LOC101257319	1.11225	5.00211	22.0184	0.00174243	0.0273432
LOC101259435	-0.602675	6.44301	21.9961	0.00174763	0.0273805
LOC101247816	1.31623	6.47118	22.172	0.00174899	0.0273805
LOC101262205	1.64067	4.18573	22.3288	0.00174918	0.0273805
LOC101246914	-0.841929	6.00495	21.9782	0.00175182	0.0273871
LOC101248076	2.06478	5.13842	22.3141	0.00175253	0.0273871
LOC101266892	1.63266	4.80114	22.273	0.00176198	0.0275119
LOC101246001	-1.73026	1.42278	21.9193	0.0017657	0.0275469
LOC101254833	1.0804	4.64414	21.8858	0.00177364	0.0276478
LOC101256793	-0.838923	5.98344	21.8782	0.00177546	0.0276533
LOC101262833	1.3547	7.13924	22.045	0.00177699	0.027654
LOC101256329	-1.64209	2.66572	21.8315	0.00178662	0.0277556
LOC101265380	-1.94245	1.29686	21.8267	0.00178777	0.0277556
LOC101247609	-1.84965	3.05851	21.953	0.00178796	0.0277556
LOC101262488	1.4555	6.64582	22.1451	0.00179176	0.0277916
LOC101264862	1.19295	6.40369	21.9433	0.00179533	0.0278084
LOC101255373	-0.914632	3.69632	21.7934	0.00179581	0.0278084
LOC101258407	-2.36383	3.33324	22.115	0.00179888	0.0278328
LOC101246699	1.86873	5.85226	22.1032	0.00180167	0.0278531
LOC101261849	1.9733	8.67967	22.0913	0.00180448	0.0278735
LOC101256817	1.40634	9.08802	21.7238	0.00181275	0.0279421
LOC104644911	-1.66526	2.6564	21.7234	0.00181286	0.0279421
LOC101244144	-0.799083	5.20881	21.7212	0.0018134	0.0279421
LOC101266334	-0.763644	6.50489	21.6941	0.00182005	0.0279998
LOC101251569	1.87026	9.54975	21.8716	0.00182013	0.0279998
LOC101246812	2.03039	9.91813	21.9369	0.00182442	0.0280372
LOC101249527	1.13255	6.39495	21.7917	0.00182692	0.0280372
LOC101247444	-0.8147	5.99571	21.6657	0.00182705	0.0280372
LOC101248245	1.4806	7.18724	21.9027	0.00183272	0.0280816
LOC101262309	-2.11517	1.97248	21.6419	0.00183294	0.0280816
LOC101250287	-1.3461	4.23443	21.7382	0.00184089	0.0281804
LOC101260811	-1.31402	2.96559	21.5689	0.00185117	0.0283146
LOC101266834	1.29043	6.82148	21.7165	0.0018566	0.0283574
LOC101259160	-1.0769	5.90704	21.6602	0.001857	0.0283574
LOC101246663	-0.695299	5.95258	21.5324	0.00186038	0.0283821
LOC101261408	0.580912	5.40162	21.5251	0.00186223	0.0283821
LOC101265111	-1.24863	3.04842	21.5214	0.00186316	0.0283821
LOC101254892	-1.3816	6.75604	21.7298	0.00186642	0.0284087
LOC101267421	1.8714	0.859536	21.4942	0.00187008	0.0284208
LOC101261085	-0.649726	6.2604	21.4935	0.00187025	0.0284208
LOC101261977	-1.21169	5.2583	21.6385	0.0018736	0.0284486
LOC104649397	0.756443	7.39493	21.4712	0.00187595	0.0284613
LOC101267866	2.34483	2.46589	21.5806	0.00188039	0.0285055
LOC101266253	0.980855	7.56584	21.4449	0.00188267	0.028517
LOC101247974	0.610864	6.33099	21.4371	0.00188467	0.0285244
LOC101262971	-1.39858	4.26531	21.594	0.00188743	0.0285311
Xegip	4.10244	3.61844	21.7491	0.00188817	0.0285311
LOC101252097	-0.73478	4.31292	21.4102	0.0018916	0.02856
LOC101251912	0.774542	5.74501	21.393	0.00189607	0.0286045
LOC101265165	1.215	6.82424	21.487	0.00190435	0.0287063
LOC101251245	-0.774023	6.12467	21.3356	0.001911	0.0287817
LOC101255563	-2.24839	3.09581	21.6027	0.00191261	0.0287817
LOC101258913	1.24339	7.48665	21.4369	0.00191396	0.0287817
LOC101248144	-1.32579	3.4285	21.3163	0.00191606	0.02879
LOC101261694	-0.865342	5.6359	21.2998	0.00192042	0.0288324
LOC104647348	-0.925104	4.74304	21.2859	0.00192406	0.0288549
LOC101262896	-0.83511	4.03728	21.2824	0.001925	0.0288549
LOC101265946	1.40519	7.18044	21.4486	0.00192727	0.028866
LOC101250152	2.94568	6.36905	21.5103	0.00194948	0.0291563
EBF1	-0.915754	7.40804	21.18	0.00195227	0.0291563
LOC101257994	-1.00892	6.69134	21.1739	0.0019539	0.0291563
LOC101268745	-0.821056	4.32047	21.166	0.00195604	0.0291563
TLRP	4.43576	4.28928	21.4776	0.00195805	0.0291563
CrtR-b1	-1.26991	5.3285	21.3276	0.00195854	0.0291563
LOC101250294	2.25712	8.50718	21.4713	0.00195974	0.0291563
LOC101256430	-1.7386	7.09564	21.4712	0.00195975	0.0291563
LOC101265654	-0.913503	5.68536	21.1434	0.00196214	0.0291563
LOC101253447	3.11612	3.23092	21.46	0.00196269	0.0291563
LOC101246210	3.47451	6.0817	21.456	0.00196377	0.0291563
LOC100301921	-0.563871	6.30657	21.1145	0.00196998	0.0292252
LOC101256628	1.33982	5.34125	21.3357	0.00197765	0.0293093
LOC101253049	2.95152	0.0665694	21.0823	0.00197877	0.0293093
LOC101253288	-0.754945	7.04409	21.0554	0.00198614	0.0293952
LOC101255657	1.21631	3.68718	21.0432	0.00198949	0.0294132
LOC101265129	-0.6508	4.68857	21.0395	0.0019905	0.0294132
LOC101249470	-0.798193	4.5624	21.0287	0.00199349	0.0294174
LOC101262768	1.23596	6.35459	21.1963	0.00199392	0.0294174
LOC101266882	1.3337	7.52222	21.1401	0.00200124	0.0294909
LOC101262938	1.84833	6.01512	21.313	0.00200205	0.0294909
LOC101263359	-1.45274	6.83825	21.3059	0.00200396	0.0294958
LOC101250744	-0.765521	7.27752	20.9785	0.00200741	0.029501
LOC101262431	3.07993	4.15001	21.293	0.00200746	0.029501
LOC101255218	2.07049	4.2074	21.272	0.00201319	0.0295486
LOC101245672	0.8329	8.18672	20.9498	0.00201543	0.0295486
LOC101263926	2.0053	4.75272	21.2638	0.00201543	0.0295486
LOC101250258	-1.33189	3.4015	20.9421	0.00201758	0.0295512
LOC101265452	-1.09221	7.06752	20.9378	0.00201876	0.0295512
LOC104647665	-1.01211	4.10822	20.9062	0.00202765	0.0296581
LOC101261854	1.33903	4.57951	21.0413	0.00203674	0.0297506
LOC104648101	-1.82311	3.2039	20.994	0.00203715	0.0297506
LOC104648045	-0.852027	4.11266	20.8645	0.00203947	0.0297613
LOC101266112	-1.93543	2.28796	20.8559	0.00204191	0.0297654
LOC101256549	0.790377	7.15575	20.8523	0.00204292	0.0297654
LOC109119285	-1.93471	5.50317	21.1527	0.00204609	0.0297884
LOC101249076	1.65742	5.02015	21.1431	0.00204875	0.0298039
LOC101246261	-0.793702	5.49999	20.8133	0.00205408	0.0298583
LOC101261760	-1.42338	4.56601	21.0042	0.0020593	0.0299109
LOC101266900	-2.37696	1.594	20.7821	0.00206304	0.029942
EDS1	0.641196	6.51114	20.7505	0.00207218	0.0300515
LOC101268211	1.0899	7.81473	20.7147	0.00208257	0.0301787
LOC101255505	-0.95312	4.06804	20.7046	0.00208553	0.0301983
LOC101264330	-0.835087	4.07919	20.687	0.00209069	0.0302126
OPR1	-0.858004	4.89063	20.6857	0.00209106	0.0302126
LOC101253498	-1.0172	6.30648	20.6847	0.00209136	0.0302126
LOC101267076	1.46376	7.33818	20.8855	0.00209561	0.0302507
LOC101264148	-2.08144	2.39811	20.6632	0.00209766	0.030257
LOC101258675	1.47216	4.7812	20.9209	0.00211198	0.0304377
LOC101254308	-1.04748	4.08474	20.6099	0.00211344	0.0304377
LOC101250681	0.778541	6.9781	20.5898	0.00211943	0.0304826
LOC101268121	-0.904389	6.40373	20.5885	0.00211981	0.0304826
ProT1	0.781078	6.76559	20.563	0.00212741	0.0305685
LOC101260068	1.74504	5.26091	20.8509	0.00213238	0.0306035
LOC101263700	-0.730206	5.81368	20.544	0.00213312	0.0306035
actin	0.908378	6.06152	20.5336	0.00213625	0.030625
LOC101248512	-3.09555	3.33998	20.824	0.00214031	0.0306597
LOC101247200	1.29997	8.53759	20.5144	0.00214207	0.0306615
LOC101250673	-0.619973	4.76748	20.499	0.00214672	0.030687
LOC101257479	1.37762	8.0348	20.6152	0.00214722	0.030687
LOC101259656	-1.94958	4.31241	20.7917	0.00214984	0.030687
LOC101265313	-0.869275	5.42705	20.4868	0.0021504	0.030687
LOC101262646	1.37022	6.95926	20.6853	0.00215209	0.0306878
LOC101253548	1.82167	4.84645	20.748	0.00216287	0.0308161
LOC543968	1.06615	4.98107	20.441	0.00216438	0.0308161
LOC101261398	4.71517	2.033	20.7261	0.00216944	0.0308642
LOC101250382	0.829585	6.17443	20.4174	0.00217164	0.0308642
LOC101244513	2.2343	3.92706	20.7135	0.0021732	0.0308642
LOC101259348	1.83492	2.78603	20.4086	0.00217435	0.0308642
LOC101266444	1.20484	4.70807	20.5094	0.0021793	0.0308919
DNAJ	1.87349	5.69223	20.6923	0.0021796	0.0308919
LOC101260894	5.11013	2.24496	20.6809	0.00218304	0.0309173
LOC101248480	1.53758	8.85166	20.4918	0.00218754	0.0309437
LOC101248581	-0.993374	3.6642	20.3637	0.0021882	0.0309437
LOC101252120	1.10032	6.76936	20.4481	0.00219274	0.0309729
LOC101245636	-2.902	0.81568	20.3465	0.00219358	0.0309729
LOC101268222	2.01688	4.36464	20.6061	0.00220582	0.0311043
LOC112941088	4.97119	1.45202	20.6048	0.0022062	0.0311043
LOC101253336	-0.765987	4.56464	20.2927	0.00221039	0.0311353
LOC101265431	-1.05978	5.38536	20.3922	0.00221181	0.0311353
LOC101266874	-0.810108	5.20315	20.2832	0.00221339	0.0311353
LOC101263903	-1.1899	5.83573	20.4049	0.00222525	0.0312615
LOC101262461	1.76364	7.27669	20.5416	0.00222569	0.0312615
LOC101243845	1.35802	5.81986	20.5045	0.0022372	0.0313996
LOC101259099	-0.680784	4.9467	20.197	0.00224076	0.0314125
LOC101252294	2.00458	2.14122	20.1907	0.00224277	0.0314125
LOC101245018	0.809376	4.3322	20.1895	0.00224315	0.0314125
LOC101266575	-0.652041	5.71032	20.1696	0.00224955	0.0314786
LOC101254097	1.75686	9.65132	20.3149	0.00225368	0.0314917
LOC101258069	1.01425	4.71855	20.1562	0.00225385	0.0314917
LOC101264291	-1.22133	6.54009	20.3026	0.00225562	0.031493
LOC101254326	-1.4803	3.00828	20.1447	0.00225756	0.031495
LOC101267773	2.01617	2.55337	20.1813	0.0022632	0.031495
LOC101252721	0.715131	7.9283	20.1228	0.00226466	0.031495
LOC101252440	1.99713	7.19426	20.4164	0.0022649	0.031495
LOC101251384	2.44474	1.35006	20.122	0.00226491	0.031495
LOC101252278	0.664744	5.63132	20.1149	0.00226722	0.031495
LOC101252910	1.79925	8.03824	20.4076	0.00226771	0.031495
LOC101244233	-0.997399	6.5227	20.1087	0.00226922	0.031495
LOC101264169	1.45931	7.03334	20.3935	0.00227218	0.0315128
LOC101247671	1.05891	3.78814	20.0378	0.00229242	0.0317357
LOC101249928	1.38598	5.25083	20.3216	0.0022952	0.0317357
LOC101267730	-1.5817	4.78285	20.321	0.00229539	0.0317357
LOC101248565	1.48501	3.60913	20.1405	0.00229598	0.0317357
LOC101266980	-0.805634	5.92432	20.0248	0.00229672	0.0317357
LOC101264556	2.45577	2.5008	20.1586	0.00230412	0.0317703
LOC101253729	1.04163	6.24848	20.1002	0.00230538	0.0317703
LOC101245444	0.689684	6.49017	19.998	0.00230559	0.0317703
LOC101250738	-0.736909	6.41162	19.9923	0.00230746	0.0317703
LOC101260241	0.954102	5.88511	19.9916	0.0023077	0.0317703
LOC109119998	-1.17111	2.80862	19.9788	0.00231197	0.0318057
LOC101256764	-0.812181	3.41269	19.9692	0.00231517	0.0318121
LOC101259143	-0.897338	3.26504	19.9638	0.00231697	0.0318121
LOC101257818	-0.745614	4.86065	19.9569	0.00231926	0.0318121
LOC101255554	-0.841916	5.37092	19.9511	0.00232121	0.0318121
LOC101259671	-0.884829	5.06943	19.9452	0.00232318	0.0318121
LOC101267980	-0.676423	6.75929	19.943	0.0023239	0.0318121
LOC101250708	1.80448	3.05543	20.0545	0.00232432	0.0318121
Coi1	-0.559849	5.88764	19.9333	0.00232716	0.031825
LOC101248202	-1.63683	2.35124	19.9288	0.00232866	0.031825
LOC104645757	1.42977	2.63227	19.9222	0.0023309	0.0318324
LOC101244121	-0.671372	5.85074	19.9119	0.00233437	0.031838
LOC101261255	1.20878	3.64561	19.9109	0.00233471	0.031838
LOC101267933	1.38609	2.97147	19.9039	0.00233705	0.0318468
LOC101243929	1.01533	3.3959	19.8927	0.00234083	0.031875
LOC101265001	-3.30363	-0.232669	19.8865	0.00234293	0.0318806
LOC101264295	-0.729344	6.04551	19.8721	0.00234783	0.031924
LOC101249023	0.748088	8.53479	19.8599	0.00235197	0.031951
LOC101258632	2.50519	8.49742	20.1443	0.00235323	0.031951
LOC101254916	-1.84537	3.13135	19.9755	0.00236002	0.0319862
LOC101258908	-0.745822	4.97262	19.8359	0.00236016	0.0319862
LOC101255416	2.86517	4.96232	20.1084	0.00236521	0.0319862
LOC104649042	3.53453	1.9495	20.1065	0.00236586	0.0319862
LOC101253934	0.694097	5.39521	19.817	0.0023666	0.0319862
Wfi1	1.38789	10.9495	19.8154	0.00236717	0.0319862
LOC101255298	-1.81713	4.23345	20.1008	0.00236777	0.0319862
LOC101246112	1.81056	8.79642	20.0939	0.00237009	0.0319945
LOC101246324	1.94815	9.18648	20.0731	0.00237706	0.0320341
LOC112941061	1.69211	4.72713	20.071	0.00237777	0.0320341
LOC101259104	-1.7469	5.34409	20.0699	0.00237815	0.0320341
LOC101260805	0.791326	5.96505	19.7777	0.00238012	0.0320376
LOC101262548	3.4283	1.09092	19.8622	0.00238836	0.0321203
LOC101266022	-1.75526	4.06811	20.0358	0.00238969	0.0321203
LOC101262174	-2.26132	7.29767	19.9707	0.00241189	0.0323955
LOC101256178	-1.16552	3.27888	19.6667	0.00241884	0.0324624
LOC101251874	-1.02809	3.58645	19.6606	0.00242099	0.0324624
LOC101258872	1.44096	6.42062	19.9411	0.00242208	0.0324624
LOC104648561	1.15489	4.99537	19.76	0.00242478	0.0324669
LOC101250944	-1.16517	6.06711	19.7907	0.00242656	0.0324669
LOC101252762	-1.01119	5.91951	19.7166	0.00242847	0.0324669
LOC101266245	1.2526	9.18777	19.6324	0.00243095	0.0324669
LOC101267118	1.37084	3.23786	19.6315	0.00243127	0.0324669
LOC101260685	-2.21835	5.76323	19.9101	0.00243281	0.0324669
LOC101250477	2.81507	1.05273	19.6188	0.00243579	0.0324836
LOC101249818	0.760501	8.0606	19.5963	0.00244381	0.0325409
LOC101249401	-0.586157	5.73902	19.5664	0.00245453	0.0325409
LOC101257731	2.26267	5.12465	19.8467	0.00245493	0.0325409
LOC101251133	-1.61675	5.92326	19.8465	0.002455	0.0325409
LOC109119058	2.04893	1.3544	19.5629	0.00245578	0.0325409
LOC101246934	1.23513	5.62062	19.7521	0.0024559	0.0325409
CDPK1	0.735214	7.7357	19.5613	0.00245634	0.0325409
LOC101257984	-1.30905	7.51514	19.7043	0.00245643	0.0325409
LOC101253496	-0.954972	5.1959	19.5604	0.00245666	0.0325409
LOC101265728	-1.08892	6.67242	19.6647	0.00245746	0.0325409
LOC101264595	2.42331	8.03818	19.8249	0.00246259	0.0325612
ZIP	-0.704181	5.02906	19.5397	0.00246414	0.0325612
LOC101253431	0.825311	5.95754	19.5395	0.0024642	0.0325612
LOC101246992	1.38025	3.74418	19.6305	0.00246971	0.0326109
LOC101244652	1.46545	4.08055	19.6862	0.00247483	0.0326274
LOC101250259	2.15256	7.41288	19.7886	0.00247543	0.0326274
LOC101260514	1.41688	5.80761	19.7864	0.00247618	0.0326274
LOC101254274	1.96759	3.47288	19.7596	0.00248573	0.0327293
LOC101267399	-0.735928	5.62144	19.4755	0.0024874	0.0327293
LOC101246177	-0.80972	6.48981	19.4534	0.00249551	0.032784
LOC101257403	-0.577814	6.09391	19.4527	0.00249576	0.032784
LOC101255031	-1.17028	2.87479	19.4465	0.00249803	0.032784
LOC101249136	-1.35734	3.17482	19.4451	0.00249856	0.032784
LOC101249182	1.44482	2.32164	19.4397	0.00250052	0.0327867
LOC101245713	-1.27642	5.88056	19.6695	0.00250257	0.0327907
LOC104647955	4.77033	0.373662	19.5329	0.00250696	0.0327932
LecRK-XI	-1.66396	3.72324	19.6053	0.0025087	0.0327932
LOC101265917	2.27098	7.3701	19.6884	0.00251126	0.0327932
LOC101250403	-1.24478	5.39753	19.5943	0.00251151	0.0327932
LOC101255962	-0.706422	5.27218	19.4058	0.00251304	0.0327932
LOC101255038	0.855217	5.14981	19.4051	0.00251327	0.0327932
LOC101259279	-0.743939	6.27149	19.3934	0.00251761	0.032827
LOC101263667	1.70512	7.01431	19.6581	0.00252223	0.0328644
LOC101245133	-0.777588	5.83124	19.3716	0.00252572	0.032887
LOC101248539	0.869321	3.41693	19.3564	0.00253136	0.0329205
LOC101265832	0.591607	5.79951	19.3553	0.0025318	0.0329205
LOC101247766	-0.782098	5.92216	19.3447	0.00253573	0.0329304
LOC101266387	3.38004	3.052	19.6201	0.00253608	0.0329304
LOC101260500	0.92345	6.93705	19.3134	0.0025475	0.0330558
SAM3	0.870338	10.4263	19.292	0.00255556	0.0331374
LOC101261186	-0.814788	4.90569	19.2759	0.00256166	0.0331935
LOC104646951	-2.12882	0.411278	19.2537	0.00257006	0.0332694
LOC101256789	2.56598	1.12772	19.2511	0.00257106	0.0332694
LOC101251058	-2.98933	4.63666	19.5144	0.00257512	0.0332799
EXPA6	3.12719	2.28768	19.5136	0.00257543	0.0332799
LOC101255831	-0.588408	6.33646	19.2313	0.00257861	0.033298
LOC101256932	-1.7218	2.16688	19.2202	0.00258287	0.0333162
WRKYIId-4	0.703594	6.06516	19.2131	0.00258559	0.0333162
LOC101262652	1.59019	8.15593	19.4318	0.00258669	0.0333162
LOC104646741	1.08009	6.31941	19.3152	0.00258713	0.0333162
LOC101264750	-0.89586	3.7023	19.1911	0.00259404	0.0333655
RFP1	0.982929	7.83674	19.1874	0.00259546	0.0333655
LOC101250310	1.45513	7.81215	19.343	0.0025963	0.0333655
LOC101252465	2.19682	2.89634	19.3639	0.00259838	0.0333693
LOC101248998	-1.61749	7.38289	19.437	0.00260416	0.0333975
LOC101260227	-0.779703	5.3667	19.1622	0.0026052	0.0333975
LOC104646109	-1.65658	4.77352	19.426	0.00260834	0.0333975
LOC101259141	1.04662	6.23976	19.2558	0.00260883	0.0333975
LOC101250283	-1.27543	5.26186	19.3434	0.00260949	0.0333975
LOC101244537	1.65772	3.71644	19.3407	0.00261407	0.0334334
LOC101262251	-1.38252	3.55465	19.1321	0.00261687	0.0334463
LOC101248569	-2.13575	2.13329	19.1177	0.00262247	0.0334623
LOC101260265	-0.880652	6.49562	19.1172	0.00262267	0.0334623
LOC101253006	1.01346	3.08842	19.0999	0.00262945	0.0334623
LOC101262647	0.773116	7.27617	19.0983	0.00263007	0.0334623
nhx3	-0.610319	5.49581	19.0975	0.00263039	0.0334623
LOC101258203	1.45633	8.56997	19.2165	0.00263161	0.0334623
CHI17	3.72018	2.0909	19.3511	0.00263691	0.0334623
LOC101245812	1.30205	5.8534	19.3506	0.00263712	0.0334623
LOC108281121	0.836334	4.2716	19.0799	0.00263727	0.0334623
LOC101253045	-0.833293	4.58753	19.0744	0.00263943	0.0334623
LOC101263595	-0.689264	4.33722	19.0742	0.00263953	0.0334623
LOC101247023	1.99975	8.08398	19.3425	0.00264025	0.0334623
LOC109120256	-1.20614	2.32993	19.0687	0.00264169	0.0334623
LOC101256083	1.92052	7.45363	19.3283	0.00264571	0.0334623
LOC101263715	1.80012	1.54926	19.0577	0.00264601	0.0334623
SlWRKY33A	1.11847	9.2013	19.0527	0.002648	0.0334623
LOC101250475	-0.879044	3.90063	19.0479	0.00264991	0.0334623
LOC101267036	2.77543	4.45494	19.3165	0.00265026	0.0334623
LOC101257304	-1.8871	5.47456	19.2927	0.00265948	0.0335558
LOC101248538	3.72457	4.13198	19.2879	0.00266133	0.0335558
LOC101246682	-0.997337	3.30658	19.0148	0.00266304	0.0335558
LOC101246169	-1.23383	6.52867	19.1621	0.00266502	0.0335581
LOC101249016	0.697819	5.47068	19.0035	0.00266751	0.033567
LOC101246556	-0.836465	4.8815	18.9561	0.00268651	0.0337833
LOC543597	-2.24537	6.60895	19.2086	0.00269241	0.0338347
LOC101262610	0.962084	5.68319	18.9066	0.0027065	0.0339886
LOC101261409	-1.14676	4.43741	18.9951	0.00270828	0.0339886
WRKY72	2.02444	4.02657	19.1609	0.00271128	0.0340036
LOC101252781	-0.838037	4.82404	18.8709	0.00272107	0.0341035
LOC101255399	0.578085	6.51507	18.8418	0.002733	0.0341571
LOC101264389	-1.07951	6.35676	18.9448	0.002733	0.0341571
LOC101248549	0.916961	7.86897	18.8389	0.0027342	0.0341571
LOC101244615	-0.650726	6.82999	18.8388	0.00273424	0.0341571
LOC101260891	-0.774567	4.16495	18.8383	0.00273446	0.0341571
LOC101257105	1.34051	5.17843	19.0928	0.00273859	0.0341858
LOC101262142	-0.56316	5.90643	18.8224	0.00274099	0.034193
LOC101243963	-0.786557	6.71027	18.811	0.00274572	0.0342272
LOC101260291	1.21164	4.04784	18.899	0.00274739	0.0342272
LOC101245772	-0.738138	4.78836	18.7985	0.00275087	0.0342411
LOC101246341	2.42759	8.22095	19.0592	0.00275215	0.0342411
LOC101266953	-2.7781	4.12935	19.0467	0.00275724	0.0342816
LOC101262126	-0.983482	3.11453	18.767	0.00276398	0.0343426
LOC101265524	-0.869725	6.86721	18.7591	0.00276725	0.0343605
LOC101263159	3.22614	1.91296	18.9723	0.00277105	0.0343848
LOC101252553	1.89721	4.09375	19.0071	0.00277339	0.0343911
LOC101260024	0.935676	8.66621	18.7349	0.00277742	0.0344151
LOC101247502	1.41397	5.22146	18.9934	0.002779	0.0344151
IAA3	2.90366	5.62308	18.9856	0.00278224	0.0344325
LOC101253085	1.27871	3.82389	18.7721	0.00279394	0.0345385
LOC101260751	0.924247	5.36866	18.6943	0.00279449	0.0345385
LOC101249802	-1.16872	2.79992	18.6739	0.00280315	0.0346008
LOC101262879	-0.939552	3.07898	18.6709	0.00280443	0.0346008
EXPA3	-0.784745	4.53485	18.6694	0.00280507	0.0346008
LOC101243727	0.789214	6.03034	18.6558	0.00281084	0.0346425
LOC101250471	-1.22568	3.75605	18.6483	0.00281405	0.0346425
LOC101256674	-1.16988	4.4273	18.7437	0.00281544	0.0346425
LOC101267901	-0.697622	5.59155	18.6441	0.00281584	0.0346425
LOC101266077	1.55877	6.23506	18.8881	0.00282267	0.0346889
LOC101266402	0.896156	5.69807	18.6266	0.00282332	0.0346889
LOC101251296	2.74902	0.0583358	18.62	0.00282613	0.0346896
LOC101266520	2.33833	0.532424	18.6178	0.00282709	0.0346896
LOC101250012	1.13176	5.20261	18.7311	0.00283236	0.0347167
LOC101253982	-0.990469	6.2404	18.6717	0.00283369	0.0347167
LOC101257409	-2.42111	2.86845	18.8579	0.00283536	0.0347167
LOC101253386	1.47571	6.19042	18.8547	0.0028367	0.0347167
LOC101254880	-0.736074	6.79479	18.5767	0.00284481	0.0347838
LOC101252754	-0.662807	5.18151	18.5742	0.0028459	0.0347838
LOC101252333	-1.53948	3.7492	18.6862	0.00285731	0.0348995
LOC101257050	0.933523	6.5864	18.5438	0.00285909	0.0348995
AO	1.9071	9.46635	18.796	0.00286159	0.0349018
LOC101252146	1.33924	8.19436	18.6351	0.00286301	0.0349018
LOC101250429	-1.35	3.17055	18.5294	0.00286536	0.0349078
LOC101261070	1.53702	6.60556	18.7788	0.00286891	0.0349284
LOC101244176	-1.30576	3.13431	18.5072	0.00287506	0.0349487
LOC101264048	-1.01947	3.09826	18.5058	0.00287566	0.0349487
LOC101252931	1.07825	3.99865	18.5017	0.00287746	0.0349487
LOC101249483	1.47554	5.08034	18.7575	0.00287804	0.0349487
LOC101260427	2.06053	7.66675	18.7437	0.00288401	0.0349985
LOC101264946	-0.727899	5.97665	18.4756	0.00288895	0.0350357
LOC101244495	-0.906832	3.89545	18.4695	0.00289163	0.0350456
LOC101265172	0.833678	7.45288	18.4593	0.00289617	0.0350779
LOC101250694	-1.5768	5.29406	18.7068	0.00289995	0.0350799
LOC109118691	2.55854	2.65758	18.7064	0.00290008	0.0350799
LOC101268078	1.52962	9.09721	18.5664	0.00290359	0.0350997
LOC101257937	-1.46137	1.65107	18.4277	0.0029102	0.0351569
LOC101258063	2.44728	1.96404	18.5164	0.00291377	0.035162
LOC101266671	-0.712608	5.13177	18.4183	0.00291437	0.035162
LOC101264047	1.84173	8.62843	18.6623	0.00291929	0.0351987
LOC101244418	-2.19683	2.30855	18.4947	0.00292146	0.0352022
TAS3-1	2.34297	2.36299	18.5289	0.00292357	0.035205
LOC101259495	-1.49791	4.67558	18.6477	0.00292567	0.0352077
LOC101254695	-0.648321	4.74279	18.3882	0.00292781	0.0352108
LOC101253243	1.35815	9.93184	18.3742	0.00293412	0.035264
LOC101266975	-0.825211	4.4219	18.3639	0.00293874	0.0352968
LOC101249435	-1.45315	2.45575	18.3523	0.00294399	0.0353204
LOC101245865	-0.743198	3.87241	18.3512	0.00294446	0.0353204
LOC101266382	-0.537803	5.92771	18.3379	0.00295051	0.0353579
LOC109120928	3.43316	4.25638	18.5894	0.00295136	0.0353579
LOC101244841	1.09544	4.60753	18.4126	0.00295663	0.0353855
LOC101251098	1.02606	7.74881	18.3213	0.00295801	0.0353855
LOC101264000	-1.09069	4.6573	18.4066	0.00295934	0.0353855
LOC101249602	0.95633	2.97066	18.3003	0.00296757	0.0354396
LOC101246836	1.79453	8.51819	18.5528	0.00296764	0.0354396
LOC101244911	0.694378	7.15249	18.2782	0.00297772	0.0355342
LOC101247058	-1.36981	2.38455	18.2746	0.00297936	0.0355342
LOC101245497	-1.18877	3.85868	18.2673	0.00298269	0.0355513
LOC101259874	0.724717	4.94429	18.2531	0.0029892	0.0356063
LOC101243759	-0.815077	6.03488	18.2444	0.00299321	0.0356283
LOC101260294	-0.702992	7.28991	18.2394	0.00299552	0.0356283
LOC101264720	0.756151	5.59648	18.2368	0.00299676	0.0356283
LOC109118707	0.82207	3.83992	18.2255	0.00300199	0.0356572
LOC101250516	0.917918	5.92427	18.2193	0.00300486	0.0356572
LOC101250166	1.65994	7.11111	18.4639	0.00300768	0.0356572
LOC101256646	0.637113	6.40776	18.2065	0.00301078	0.0356572
HKT1;2	-2.03914	7.25919	18.4565	0.00301105	0.0356572
LOC101245633	1.65608	8.09788	18.4554	0.00301153	0.0356572
LOC101268603	2.22544	8.31323	18.453	0.00301263	0.0356572
LOC101266905	-0.879691	3.72231	18.1957	0.00301578	0.0356572
LOC101246458	2.09889	-0.0383157	18.194	0.00301659	0.0356572
LOC101261848	-1.18351	3.09042	18.1905	0.00301822	0.0356572
GPAT	1.15047	5.4015	18.2533	0.00305124	0.0360045
LOC101244075	-1.38561	2.65857	18.1131	0.00305459	0.0360045
LOC101251835	-0.66822	4.39321	18.1119	0.00305515	0.0360045
LOC101262219	0.887563	6.17338	18.1112	0.00305548	0.0360045
LOC101259996	1.68203	8.21856	18.3559	0.00305723	0.0360045
LOC543709	-0.795493	3.74236	18.1034	0.00305915	0.0360045
LOC101263316	-1.19772	4.84617	18.212	0.00306821	0.0360885
LOC101259529	-0.996131	4.25539	18.0621	0.00307884	0.0361908
LOC101256771	-0.661509	6.45227	18.0493	0.00308494	0.0362098
LOC101267710	-1.16348	2.78422	18.0443	0.00308736	0.0362098
LOC101261749	1.22591	7.06814	18.1712	0.00308992	0.0362098
TAP2	1.48659	5.79436	18.284	0.00309075	0.0362098
LOC101256177	-1.24279	4.8446	18.1688	0.00309106	0.0362098
LOC101262373	-1.05617	5.61599	18.1396	0.00309205	0.0362098
LOC101248239	-1.19198	5.10796	18.1554	0.00309743	0.0362349
LOC101247075	-1.03141	4.23521	18.022	0.00309806	0.0362349
LOC101246222	-0.679879	4.3482	18.0145	0.00310166	0.0362378
LOC101254494	-0.676873	5.24052	18.0106	0.00310354	0.0362378
LOC101256262	1.22035	5.26641	18.173	0.00310546	0.0362378
tXET-B1	2.09176	7.70466	18.246	0.00310867	0.0362378
LOC112940379	2.30634	1.61377	17.9994	0.003109	0.0362378
LOC101266872	1.2705	6.90092	18.1592	0.00311182	0.0362378
LOC101249240	0.836019	6.95804	17.9935	0.00311185	0.0362378
LOC101265568	-0.664269	5.55964	17.9712	0.00312264	0.0363409
LOC778302	1.81806	7.86845	18.1983	0.00313138	0.0363983
LOC101264991	4.11518	0.98933	18.1104	0.00313406	0.0363983
LOC101256889	-2.27258	5.48748	18.1927	0.00313406	0.0363983
pip1	1.68884	5.04119	18.187	0.00313678	0.0363983
LOC101267593	-1.98721	6.85859	18.1822	0.00313905	0.0363983
LOC101262766	1.26224	6.30256	18.1819	0.00313923	0.0363983
LOC101253580	-0.706604	3.81175	17.9285	0.00314352	0.0364256
LOC101247583	2.37843	0.520172	17.9224	0.00314654	0.036438
LOC101251144	-1.83435	4.21813	18.1595	0.00314998	0.0364519
LOC101266178	1.24251	3.72867	17.912	0.00315163	0.0364519
LOC101256600	-1.80947	2.79313	17.984	0.00315802	0.0365032
LOC101246336	-1.22116	5.23828	18.0541	0.0031625	0.036511
LOC101259007	-1.00994	3.22119	17.8888	0.00316309	0.036511
LOC101261474	0.658789	6.08829	17.8851	0.00316493	0.036511
LOC101257299	-1.15605	3.57791	17.8819	0.00316649	0.036511
LecRK-VIII	-1.50512	4.3212	18.1211	0.0031685	0.0365119
LOC101247018	0.785237	8.08813	17.8664	0.00317416	0.0365546
LOC101260177	2.01841	2.41316	17.9366	0.00318135	0.0365613
LOC101250910	-0.689935	6.60311	17.8481	0.00318328	0.0365613
LOC101257062	-1.40547	4.20534	18.0138	0.00318536	0.0365613
SBT1	-1.81612	4.4452	18.0859	0.00318566	0.0365613
LOC101258812	1.12983	5.59559	17.9728	0.00318592	0.0365613
LOC101263386	-1.44428	3.5289	17.936	0.00318646	0.0365613
LOC101253941	-1.09168	2.62451	17.8335	0.0031906	0.0365865
LOC101255396	-0.610246	5.65971	17.8044	0.00320519	0.0367139
LOC101248108	-0.68311	4.46723	17.8035	0.00320564	0.0367139
LOC101252587	-1.23725	2.36165	17.7753	0.00321984	0.0368541
LOC101262011	-0.857055	3.30075	17.7554	0.00322991	0.036928
LOC101266770	1.72552	4.12676	17.9954	0.00323024	0.036928
LOC101257440	-0.849735	3.66727	17.7336	0.003241	0.0370285
LOC101265309	-1.77187	2.4145	17.7147	0.00325069	0.0371165
TUB	0.811178	7.96052	17.7058	0.00325523	0.0371249
LOC101260592	1.47553	1.75198	17.7055	0.00325539	0.0371249
LOC101244391	-0.658128	6.40771	17.6901	0.00326333	0.0371836
LOC101246295	0.823446	6.45458	17.6878	0.00326451	0.0371836
LOC101263764	-0.699956	5.04542	17.6753	0.00327091	0.0372339
LOC101267168	1.23179	2.28365	17.6685	0.00327443	0.0372513
AAP2	1.81931	10.6982	17.7878	0.00327881	0.0372786
LOC109118986	-1.76709	3.10532	17.7784	0.00328112	0.0372803
LOC101267943	0.803618	5.42119	17.6521	0.00328294	0.0372803
LOC101260014	1.06864	7.30265	17.672	0.00328666	0.0372837
LOC101255895	-1.27254	4.51193	17.7683	0.00328881	0.0372837
LOC101258175	-0.781605	4.25727	17.64	0.00328922	0.0372837
TPS33	3.6584	2.57277	17.8689	0.00329386	0.0372972
LOC101251554	-0.94136	4.62231	17.626	0.00329649	0.0372972
LOC101257550	-1.03014	4.23943	17.6225	0.0032983	0.0372972
LOC101246199	-0.796378	6.03175	17.6224	0.00329837	0.0372972
UCP	0.948123	5.39846	17.6083	0.00330574	0.037358
LOC101254468	1.5389	6.34229	17.8393	0.00330899	0.0373653
LOC101265586	-1.17689	6.49629	17.7259	0.00331069	0.0373653
LOC101268096	-1.31217	6.11616	17.8327	0.00331236	0.0373653
LOC101258309	-0.662922	4.23526	17.5783	0.00332146	0.0374453
LOC101253917	-0.640326	5.46859	17.5626	0.00332976	0.037474
LOC101250797	-2.11532	4.7464	17.7966	0.00333096	0.037474
LOC101264093	1.44696	7.192	17.7912	0.00333376	0.037474
LOC101265833	1.64151	1.26571	17.5546	0.00333394	0.037474
LOC101251213	-0.773079	4.33825	17.5545	0.003334	0.037474
LOC543815	-0.762293	5.12232	17.5437	0.00333975	0.0375161
LOC101268829	1.29295	5.96343	17.7714	0.003344	0.0375413
LOC101264399	1.43215	3.93476	17.663	0.00334671	0.0375492
LOC101262296	3.06081	7.65939	17.7561	0.00335198	0.0375538
LOC101260175	0.92143	4.52891	17.5171	0.00335384	0.0375538
LOC101250316	-2.70809	1.24979	17.515	0.00335499	0.0375538
LOC101253432	-0.742799	5.36689	17.5106	0.00335733	0.0375538
LOC543933	-0.584357	5.33723	17.509	0.00335818	0.0375538
LOC101267975	-1.57743	1.99878	17.5072	0.00335914	0.0375538
LOC101244184	2.11196	2.66781	17.6148	0.00336886	0.03764
LOC101256097	-0.658763	5.08103	17.4781	0.0033747	0.0376828
LOC101254505	-2.49858	3.36421	17.706	0.00337817	0.0376991
LOC101267021	-1.21152	3.44885	17.4609	0.00338395	0.0377238
LOC101257465	0.817201	5.90411	17.4601	0.00338441	0.0377238
LOC101249249	1.39602	10.8646	17.4463	0.00339185	0.0377843
LOC101268474	-1.02071	3.39294	17.441	0.00339469	0.0377934
LOC101249057	0.608274	4.91688	17.4123	0.00341027	0.0379444
LOC101266730	0.629635	5.22966	17.4079	0.00341265	0.0379483
LOC104644738	1.80874	1.88726	17.403	0.00341533	0.0379555
LOC101245973	1.59016	4.68897	17.6239	0.00342172	0.037975
LOC101249576	-0.850538	4.31415	17.3908	0.00342198	0.037975
LOC101258806	-1.02996	3.97843	17.3886	0.00342316	0.037975
LOC101246854	-0.808455	6.9083	17.3732	0.00343158	0.0380459
LOC101247561	-1.53264	4.83933	17.5946	0.00343746	0.038072
LOC101260415	1.51524	3.59263	17.481	0.003438	0.038072
LOC101247376	1.07781	5.81373	17.4664	0.00344599	0.038138
LOC101264658	-0.658827	5.59078	17.3412	0.00344919	0.0381508
LOC101244866	-2.20611	4.58789	17.5634	0.0034543	0.0381847
LOC101248771	-0.937091	4.78959	17.3166	0.00346283	0.0382565
LOC101266670	-0.710835	7.0322	17.3055	0.00346896	0.0383016
LOC101244183	-0.825411	4.03663	17.2992	0.00347249	0.0383156
LOC101255623	-0.935735	3.77592	17.2957	0.00347443	0.0383156
LOC101259837	-0.769904	6.57379	17.2889	0.00347823	0.0383156
LOC101267693	-0.852271	5.67253	17.2886	0.00347841	0.0383156
TBP1	-0.960508	5.76407	17.3542	0.00348657	0.038383
LOC101265665	2.58308	2.16166	17.3785	0.00349692	0.0384743
LOC101268663	1.0743	8.36658	17.2232	0.0035151	0.0386517
LOC101251574	-0.880392	8.38308	17.2181	0.003518	0.0386608
LOC101258862	1.87255	7.64573	17.4164	0.00353498	0.0388247
LOC101266958	-0.981292	4.61969	17.181	0.00353905	0.0388466
WRKYIId	-0.581093	5.73712	17.1625	0.00354962	0.0389398
LOC101259832	-0.589905	5.45554	17.1468	0.00355859	0.0390154
LOC101250651	-0.663749	5.7394	17.1387	0.00356329	0.039044
SAM1	-0.953254	11.8784	17.1307	0.00356785	0.0390712
LOC101257166	-1.01608	5.22691	17.2056	0.00357426	0.0390986
LOC101254991	-1.0743	4.54953	17.1982	0.00357452	0.0390986
LOC101268518	2.49855	6.7448	17.3421	0.0035767	0.0390995
LOC101259394	0.621439	5.84621	17.1111	0.00357915	0.0391025
LOC101255228	-1.30026	5.30531	17.3342	0.00358114	0.0391025
LOC101247871	-0.623067	5.49547	17.0915	0.00359052	0.0391821
LOC101264406	-0.756494	4.9644	17.0732	0.0036012	0.0392719
LOC101262175	2.41964	0.952141	17.0702	0.00360295	0.0392719
LOC101263683	-1.1462	3.86276	17.0654	0.0036057	0.0392791
LOC101248865	0.932817	6.64666	17.0584	0.0036098	0.0392941
LOC101250580	3.01809	1.17088	17.1413	0.00361128	0.0392941
LOC101246321	0.952514	7.96504	17.0496	0.00361492	0.039311
LOC101244935	-0.623444	5.02167	17.0341	0.00362401	0.039387
LOC101260163	-1.68659	3.4164	17.1607	0.00363163	0.0394284
LOC104647975	-1.9735	1.90071	17.0169	0.00363417	0.0394284
LOC101257555	-0.658201	5.22558	17.0154	0.00363503	0.0394284
LOC101265767	-0.672204	4.60644	17.0134	0.00363625	0.0394284
LOC101245029	-1.02389	4.54404	17.0057	0.00364078	0.0394515
CIP6	0.598095	6.6456	17.0026	0.00364258	0.0394515
LOC101250044	-0.943424	2.84272	16.9915	0.0036492	0.0395003
LOC101252037	-1.08139	7.17529	17.0692	0.00365339	0.0395051
LOC101259977	1.35025	3.85984	17.0989	0.00365386	0.0395051
LOC101253014	-1.58467	3.13779	17.063	0.00365704	0.0395167
LOC101263740	0.732702	6.3219	16.9645	0.00366522	0.0395823
LOC101259843	1.86876	2.09654	16.9548	0.00367101	0.039622
LOC101247931	-0.575212	6.50218	16.9489	0.00367454	0.0396372
PSK2	2.15296	1.74068	16.9285	0.00368675	0.0397359
LOC101268259	-1.99177	1.00786	16.9252	0.00368873	0.0397359
LOC101266443	0.922117	7.137	16.921	0.00369126	0.0397359
LOC101244670	-0.690375	5.02563	16.9195	0.00369217	0.0397359
LOC101261913	0.876109	5.94677	16.8932	0.00370803	0.0398379
LOC101266125	0.6743	7.10075	16.8887	0.00371073	0.0398379
LOC543645	2.46912	5.94109	17.1101	0.00371097	0.0398379
LOC101247831	-1.07451	4.13047	16.8867	0.00371196	0.0398379
LOC101245648	-0.963638	3.17436	16.8861	0.00371228	0.0398379
LOC101264435	-3.68031	3.12042	17.094	0.00372056	0.0398997
LOC101248657	1.62218	5.11309	17.0882	0.003724	0.0398997
LOC101247399	1.58324	3.03352	16.9433	0.00372442	0.0398997
LOC101256708	-1.21108	3.27634	16.8487	0.00373502	0.0399904
LOC101247911	1.32676	5.37876	17.0618	0.00373976	0.0400182
LOC101262503	-1.00211	7.2015	16.8297	0.00374666	0.0400583
LOC101259360	0.884824	8.92862	16.8262	0.00374877	0.0400583
LOC101246666	1.81003	6.01331	17.0448	0.00374992	0.0400583
LOC543701	2.67343	8.87364	17.0289	0.00375949	0.0401296
LOC112941581	1.42961	6.35334	17.0246	0.00376211	0.0401296
LOC101262857	-0.634322	5.43355	16.8	0.00376488	0.0401296
LOC101249596	1.43587	7.17762	17.0157	0.00376746	0.0401296
LOC101256765	-1.17648	4.24005	16.8806	0.00376795	0.0401296
LOC101263047	2.65803	3.76479	17.0124	0.00376944	0.0401296
LOC101263470	2.59849	7.69506	16.9869	0.00378488	0.0402711
LOC101255535	-0.792451	6.28421	16.7433	0.00380007	0.0404097
LOC101257443	2.10355	6.26479	16.9573	0.00380292	0.040417
LOC101250111	0.773673	8.2448	16.717	0.00381652	0.0405386
LOC101263471	-0.637875	6.64356	16.7022	0.00382579	0.0406141
LOC101245855	0.840508	4.68072	16.6915	0.00383255	0.0406628
LOC101258926	2.87834	8.72809	16.9027	0.00383648	0.0406814
LOC101265525	0.683731	7.1285	16.6635	0.00385022	0.0407644
TCP23	-1.86192	1.58581	16.6579	0.00385376	0.0407644
LOC101249387	-0.794966	6.34144	16.6575	0.00385405	0.0407644
LOC101260268	2.00869	8.86899	16.8733	0.00385473	0.0407644
LOC543938	0.767341	6.36892	16.6557	0.00385518	0.0407644
LOC101266602	-0.674261	7.07244	16.6514	0.00385793	0.0407704
LOC101259785	-1.16393	4.72299	16.7577	0.00386126	0.0407827
AGP-S2	-0.519116	5.84094	16.6332	0.00386952	0.0408469
LOC101267877	-1.05919	3.27996	16.6279	0.00387286	0.0408591
LOC101265737	-0.618015	4.18434	16.5961	0.00389326	0.041005
LOC101262717	-0.758646	4.69733	16.5946	0.00389425	0.041005
LOC101266965	2.39341	6.73198	16.8099	0.00389438	0.041005
LOC101246809	1.6094	9.78544	16.704	0.00389814	0.041005
LOC101266554	2.04789	1.75963	16.5876	0.0038987	0.041005
LOC101255126	-0.763629	5.45713	16.5859	0.00389982	0.041005
MDC	0.851295	4.7407	16.5651	0.00391328	0.0411206
LOC101260686	1.56316	7.89887	16.777	0.00391521	0.0411206
LOC101267706	-1.13088	2.58079	16.5556	0.00391939	0.0411416
LOC101243720	-0.93628	3.22132	16.5504	0.0039228	0.0411543
LOC101244738	-0.684113	5.54174	16.54	0.00392958	0.0411688
LOC101257405	-0.800361	5.45605	16.5386	0.00393048	0.0411688
MKK4	-1.51059	5.96984	16.7525	0.00393078	0.0411688
SlERFD2	1.14993	5.7237	16.7019	0.00393376	0.0411771
LOC101264164	-1.32361	2.26664	16.5263	0.00393848	0.0412034
LOC101249686	-1.08097	4.20363	16.5576	0.00394372	0.0412352
LOC101244170	-0.608411	4.11001	16.5108	0.00394859	0.0412631
LOC101252360	-0.904497	3.62064	16.5072	0.00395098	0.041265
LOC101264571	1.87378	4.18036	16.7141	0.00395535	0.0412877
LOC101246031	1.76848	9.18715	16.7069	0.00395998	0.0413111
LOC101255079	1.33779	6.76498	16.7038	0.003962	0.0413111
LOC101268273	1.236	6.88321	16.6496	0.00396685	0.0413283
LOC108281193	-1.39913	4.51037	16.6911	0.00397015	0.0413283
LOC101246032	-0.984578	4.37211	16.4778	0.00397027	0.0413283
LOC101253999	0.86793	4.46393	16.4734	0.00397316	0.0413354
LOC101250749	-1.21034	2.45498	16.4688	0.00397624	0.0413406
LOC101247810	-1.04134	4.44323	16.5062	0.00397807	0.0413406
LOC100037503	-1.21262	4.59538	16.5738	0.00398218	0.0413604
LOC101265187	-0.757155	7.90474	16.4402	0.00399518	0.0414724
tXET-B2	2.58565	9.32833	16.6458	0.00399954	0.0414734
LOC100316872	0.824035	6.13463	16.4334	0.00399971	0.0414734
LOC101253798	-0.64869	6.53993	16.4068	0.00401745	0.0416161
AADC1B	2.35949	9.20754	16.6177	0.00401791	0.0416161
LOC101250810	-0.906584	4.77484	16.4025	0.00402029	0.0416177
CXE1	-0.743149	3.59069	16.3975	0.00402369	0.0416214
LOC101252576	0.740936	6.48363	16.3954	0.00402508	0.0416214
LOC101267858	2.14587	9.24499	16.6004	0.00402923	0.0416414
LOC101254204	-0.596438	5.73605	16.3808	0.00403486	0.0416555
LOC101258936	1.20487	5.7727	16.5916	0.00403505	0.0416555
LOC101245917	-0.641358	6.62496	16.3742	0.00403933	0.041656
LOC101258607	-1.01156	2.9695	16.3739	0.00403954	0.041656
LOC101262994	1.94858	1.58523	16.3533	0.00405343	0.0417516
LOC101261726	-0.867967	3.22148	16.3516	0.00405458	0.0417516
LOC101255169	-1.48773	2.58705	16.3502	0.0040555	0.0417516
LOC101251600	0.79224	7.20347	16.3399	0.00406249	0.0417761
LOC101257133	-0.689829	5.92595	16.3378	0.00406393	0.0417761
LOC101268389	0.792649	6.96458	16.3369	0.00406457	0.0417761
LOC101261459	-0.676348	5.46278	16.3114	0.00408193	0.0418277
LOC104648957	1.73862	3.79339	16.5182	0.00408382	0.0418277
LOC101267430	-0.651519	4.24894	16.3045	0.00408661	0.0418277
LOC101267547	-2.03448	0.498448	16.3012	0.00408889	0.0418277
LOC101264218	-0.664957	4.79277	16.2998	0.00408981	0.0418277
LOC101260898	-0.83791	3.09736	16.299	0.00409039	0.0418277
LOC101259575	-1.07561	7.75228	16.2986	0.00409062	0.0418277
LOC101257925	-2.12684	4.67378	16.4996	0.00409624	0.0418277
LOC101267889	-1.12902	2.52023	16.2887	0.00409741	0.0418277
LOC101246759	-2.43656	1.53644	16.285	0.00409996	0.0418277
LOC101248938	1.34916	2.9748	16.2846	0.00410024	0.0418277
LOC101055499	-0.798698	3.44665	16.2846	0.00410025	0.0418277
MBF1c	-0.722296	5.95578	16.2836	0.00410093	0.0418277
LOC101246566	0.817406	5.1222	16.2767	0.00410565	0.0418277
LOC101262986	-0.601374	4.55277	16.2763	0.00410593	0.0418277
LOC101252552	0.750722	3.86663	16.2721	0.00410883	0.0418277
LOC101250913	-0.994942	5.22073	16.3509	0.00411047	0.0418277
LOC101254368	-1.2642	4.38301	16.3929	0.00411192	0.0418277
LOC101263940	-0.80396	5.731	16.2659	0.00411311	0.0418277
TCP17	-2.01573	1.0517	16.2643	0.00411423	0.0418277
LOC101263283	1.02533	6.21399	16.3573	0.0041197	0.0418605
LOC101258003	-0.615134	4.50389	16.2503	0.00412391	0.0418806
LOC101257776	-1.22152	3.45476	16.2458	0.004127	0.0418893
LOC101263388	8.79128	3.81471	16.4415	0.00413555	0.0419259
LOC101254878	0.837775	6.07692	16.2276	0.0041396	0.0419259
LOC101265059	0.631548	4.53267	16.2192	0.00414547	0.0419259
LOC104646442	-1.27578	2.11799	16.2089	0.00415266	0.0419259
LOC101262049	0.93861	8.02746	16.2082	0.0041531	0.0419259
LOC101260084	-1.092	4.68145	16.2885	0.00415343	0.0419259
LOC101250291	0.91152	5.19186	16.2074	0.00415372	0.0419259
LOC101263372	2.16603	5.59929	16.4147	0.00415377	0.0419259
LOC101252315	-1.65563	6.068	16.4145	0.00415394	0.0419259
LOC101254200	0.579262	5.60257	16.2069	0.00415407	0.0419259
LOC101266542	1.38269	6.78456	16.4102	0.00415686	0.0419259
LOC101259800	2.58569	5.10454	16.4093	0.00415746	0.0419259
LOC101265960	2.32535	4.30237	16.4009	0.00416325	0.041935
LOC543729	-1.0693	6.80633	16.2829	0.00416494	0.041935
LOC101262643	1.51091	1.2163	16.1879	0.0041673	0.041935
LOC101257861	0.559214	5.30477	16.1856	0.00416894	0.041935
LOC104645686	1.22597	6.24247	16.3872	0.00417265	0.041935
LOC101255191	-0.746707	4.28791	16.1792	0.0041734	0.041935
LOC101267256	-1.26673	3.4991	16.1763	0.00417544	0.041935
LOC101248229	-1.01705	3.66124	16.1744	0.00417679	0.041935
LOC544298	0.895938	5.87774	16.1712	0.00417904	0.041935
LOC101256945	-0.683237	7.27693	16.1688	0.00418074	0.041935
LOC101247036	0.869937	10.116	16.1567	0.00418923	0.0419928
LOC101246968	-1.68952	7.83174	16.3598	0.00419156	0.0419928
LOC101266189	1.52492	7.82037	16.3574	0.00419323	0.0419928
LOC101246783	3.17303	4.52901	16.3514	0.00419738	0.0420119
LOC101255885	2.0337	6.58265	16.3425	0.00420351	0.0420508
LOC101260667	-1.08216	2.28219	16.1183	0.00421647	0.042158
LOC101248535	-0.906549	2.98881	16.1114	0.00422136	0.0421843
LOC109120010	2.27934	3.45159	16.3095	0.0042265	0.0422132
LOC101249164	1.40142	5.20637	16.2967	0.00423545	0.04228
LOC101254746	-0.833396	4.91782	16.0833	0.00424147	0.0423176
LOC101261512	3.42957	1.79719	16.2796	0.0042475	0.0423552
LOC101258544	1.50777	5.60689	16.2749	0.00425078	0.0423654
TCP20	-1.63875	2.06215	16.0582	0.00425951	0.0424298
LOC101257254	1.01897	3.67774	16.0531	0.00426316	0.0424436
LOC112940897	1.4327	6.0098	16.2539	0.00426559	0.0424452
LOC101257216	0.774452	4.04569	16.0453	0.00426879	0.0424545
LOC101254807	-0.970169	3.29203	16.0319	0.00427847	0.0425282
LOC101246435	-0.584589	4.68607	16.0219	0.00428574	0.0425779
LOC101263545	-1.4227	5.37652	16.2218	0.00428839	0.0425816
LOC101250658	-0.804598	3.57149	16.0004	0.00430136	0.0426879
LOC101258236	1.04325	5.03171	16.0691	0.00430889	0.0427356
LOC101245500	-0.879802	3.64353	15.9854	0.00431234	0.0427356
LOC543809	1.32635	3.66487	16.0634	0.00431301	0.0427356
LOC101258644	-0.841241	4.74726	15.9772	0.00431832	0.0427447
LOC543684	1.58861	8.09336	16.1788	0.00431915	0.0427447
LOC101253674	-0.630161	4.22819	15.9739	0.00432078	0.0427447
LOC101251255	1.18085	5.58024	16.1428	0.00434508	0.0429412
LOC101245196	-3.0626	0.722624	15.9407	0.00434523	0.0429412
GLK1	-1.04187	2.36148	15.9336	0.00435048	0.042951
LOC101244985	-1.04098	2.44746	15.9331	0.0043508	0.042951
LOC101262902	0.795476	6.03811	15.9183	0.0043618	0.0430369
LOC104646853	1.50751	1.47133	15.9098	0.00436808	0.0430761
LOC101260463	-0.925629	7.85326	15.8968	0.00437778	0.0431491
LOC101260780	-1.23963	3.29478	15.8909	0.00438219	0.0431699
LOC101256472	-0.592912	5.40586	15.8757	0.00439358	0.0432594
LOC101252730	1.56308	7.02181	16.0618	0.00440418	0.0433243
LOC101268458	3.32925	0.00701806	15.8607	0.0044048	0.0433243
LOC101261125	0.611519	6.77306	15.8511	0.00441206	0.0433729
LOC101250987	1.96481	2.57475	15.9334	0.00442295	0.0434343
LOC101247130	3.08222	5.844	16.0364	0.00442295	0.0434343
LOC101259751	0.625872	5.02794	15.8278	0.00442966	0.0434775
LOC101255533	-0.691335	3.86445	15.8213	0.00443459	0.0435031
LOC101247012	0.809018	8.29452	15.7854	0.00446184	0.0437466
LOC101257821	-0.739833	4.47529	15.7825	0.00446408	0.0437466
LOC101247770	1.02306	3.9338	15.7749	0.00446993	0.0437811
SlVPE5	-0.770877	7.26909	15.7687	0.00447469	0.0438029
LOC101247684	-0.774148	3.3504	15.7659	0.00447684	0.0438029
LOC101249565	1.54496	7.08441	15.9465	0.00449014	0.043882
LOC101258266	1.80094	3.67355	15.944	0.00449208	0.043882
ARF2	-1.0745	7.86946	15.7441	0.0044936	0.043882
LOC101253944	0.536014	5.15981	15.7415	0.00449558	0.043882
LOC101256537	1.05708	3.68026	15.7401	0.00449663	0.043882
MSRA3	-0.628497	5.40672	15.7352	0.00450043	0.0438961
LOC101257696	-0.716996	4.41106	15.7302	0.00450433	0.0439114
LOC101262522	-2.42815	-0.0873304	15.7081	0.00452141	0.0440549
LOC101254049	-1.50764	1.90162	15.6987	0.00452871	0.0441032
LOC101251849	-0.550429	6.05096	15.678	0.00454492	0.044238
GRX1	-0.941587	3.33581	15.6735	0.00454841	0.044249
LOC101265217	-1.69892	3.13671	15.7699	0.00455529	0.0442818
LOC101268561	0.984879	6.91321	15.7306	0.00455726	0.0442818
LOC101245722	0.91971	3.82581	15.6581	0.0045605	0.0442818
LOC101248502	-0.984044	3.66671	15.6571	0.00456124	0.0442818
LOC101263644	0.931335	4.1206	15.6409	0.00457402	0.0443632
LOC101268236	-1.4982	2.18921	15.6396	0.00457503	0.0443632
LOC101248442	0.801631	8.2642	15.6341	0.00457937	0.0443632
LOC101260555	-0.79633	5.4101	15.6317	0.00458125	0.0443632
LOC104648418	-1.12472	3.44292	15.6315	0.00458145	0.0443632
LOC101243639	-0.948581	3.47815	15.6177	0.00459236	0.0444392
LOC101257674	0.759411	4.05921	15.6156	0.00459405	0.0444392
LOC101257694	1.12843	5.38305	15.7385	0.00460491	0.0445212
LOC101259649	2.41412	1.20632	15.5977	0.00460821	0.0445302
LOC101256319	0.628114	5.87965	15.5896	0.00461469	0.0445631
LEA14	1.60131	10.3396	15.6878	0.00461637	0.0445631
LOC101262581	-0.86782	3.29698	15.5748	0.00462652	0.044638
LOC543870	-0.782918	6.88552	15.5635	0.00463558	0.044697
NML2	0.609787	7.444	15.5612	0.0046374	0.044697
SNF1	-0.738427	5.80649	15.5567	0.00464104	0.0447091
LOC101267981	2.15343	5.12754	15.7319	0.0046559	0.0447262
LOC101267178	0.896169	5.18032	15.5375	0.00465647	0.0447262
LOC101246630	-0.632915	5.1255	15.536	0.00465764	0.0447262
LOC101247941	-2.88098	0.795877	15.5355	0.00465804	0.0447262
LOC101264760	-0.641582	4.46966	15.535	0.00465849	0.0447262
LOC101247571	0.565143	4.64863	15.5348	0.00465866	0.0447262
LOC101265155	2.28598	5.92438	15.7273	0.00465952	0.0447262
LOC101252548	-0.730835	6.26695	15.5278	0.00466432	0.0447306
LOC101256453	-0.970292	5.71088	15.6025	0.00466476	0.0447306
LOC101264808	1.61948	5.96412	15.7102	0.00467308	0.0447633
LOC101255012	-1.24524	2.7225	15.5144	0.00467512	0.0447633
LOC101263944	-1.43079	4.36729	15.7072	0.00467547	0.0447633
LOC101250058	-0.782321	4.20143	15.5097	0.00467897	0.0447633
LOC101266262	-1.06921	4.1169	15.5585	0.00468122	0.0447633
LOC101259006	0.651288	5.45386	15.5053	0.00468251	0.0447633
LOC112941549	-1.22188	2.06625	15.4986	0.00468796	0.0447812
LOC101246688	1.64848	10.8423	15.5965	0.00468916	0.0447812
LOC101266528	4.46185	2.46644	15.6816	0.00469584	0.0448222
LOC101244094	0.560503	6.29865	15.4805	0.00470269	0.0448223
LOC101249814	-2.37051	-0.316769	15.4793	0.00470367	0.0448223
LOC101249737	-0.775967	5.75917	15.4786	0.00470425	0.0448223
LOC101243815	-0.642475	4.9124	15.4767	0.00470582	0.0448223
LOC101251644	0.71167	6.26543	15.4743	0.00470781	0.0448223
LOC101259487	3.38561	1.54187	15.6559	0.00471639	0.0448629
LOC101258900	0.987627	8.16949	15.4623	0.00471761	0.0448629
LOC101245258	0.980433	7.47729	15.4603	0.00471926	0.0448629
LOC101257056	-1.45813	5.60984	15.6464	0.00472409	0.044886
LOC104645711	-0.98453	4.59079	15.4755	0.00472748	0.0448955
LOC101247688	0.650329	4.83883	15.4473	0.00472995	0.0448962
LOC101257380	-1.03791	4.58262	15.5129	0.00473574	0.0449112
LOC101245157	-1.2243	7.99025	15.5323	0.00473633	0.0449112
LOC101247331	1.10972	9.51937	15.4344	0.00474053	0.0449169
LOC101267804	-0.507935	6.32605	15.433	0.00474172	0.0449169
LOC101246636	-0.685428	5.97581	15.4239	0.0047492	0.044965
LOC101261725	-0.888251	4.5254	15.4175	0.00475454	0.0449929
LOC101262162	-0.712472	4.84747	15.4046	0.00476524	0.0450453
LOC101243925	-1.46382	3.35248	15.4771	0.00476665	0.0450453
LOC101253330	-0.928494	4.69386	15.4021	0.0047673	0.0450453
LOC104644843	1.07049	6.8205	15.4939	0.0047727	0.0450554
LOC101256901	-0.863886	2.85878	15.3929	0.00477495	0.0450554
LOC101249912	0.475009	5.91951	15.3877	0.00477927	0.0450554
LOC101267002	2.2892	0.433245	15.387	0.00477986	0.0450554
LOC101266263	-1.39212	3.21851	15.4055	0.00478039	0.0450554
LOC101267740	-0.643124	7.17133	15.3795	0.00478612	0.0450749
LOC101252122	0.607831	6.924	15.3753	0.00478961	0.0450749
LOC101251412	0.936263	4.10676	15.3752	0.00478967	0.0450749
LOC101245674	3.23575	0.290862	15.37	0.00479406	0.0450936
LOC101244719	0.995924	6.22759	15.4575	0.00479784	0.0450957
LOC101243731	-1.78857	3.8691	15.5541	0.00479911	0.0450957
LOC101257664	1.00772	5.24956	15.4463	0.00480204	0.0451006
LOC101246769	-0.732583	4.34462	15.3523	0.00480891	0.0451323
LOC101246855	1.67557	2.02427	15.3507	0.00481022	0.0451323
LOC101259199	1.3268	6.26496	15.5228	0.0048249	0.0452474
LOC101260479	0.862244	7.95063	15.3274	0.00482986	0.045269
[truncated: 16,735 more rows]

## Sheet: edgeR_line62_S.pennellii
Gene_id	logFC	logCPM	F	PValue	FDR
LOC107016348	-3.92503	8.02336	283.679	6.12463e-11	4.87643e-07
LOC107017080	-3.29331	9.41277	251.586	1.40482e-10	5.59259e-07
LOC107017989	-3.62935	9.7724	216.776	3.90602e-10	7.73392e-07
LOC107007945	-3.26445	6.95877	212.642	4.45532e-10	7.73392e-07
LOC107024421	-2.96277	8.39122	209.972	4.85677e-10	7.73392e-07
LOC107018892	-3.28664	6.95067	191.181	9.19269e-10	9.4925e-07
LOC107028243	-4.81325	6.25052	189.426	9.78593e-10	9.4925e-07
LOC107026071	-2.84717	7.32165	187.746	1.03953e-09	9.4925e-07
LOC107023114	-3.69456	10.0393	188.303	1.073e-09	9.4925e-07
LOC107016235	-3.63355	7.2713	180.917	1.33581e-09	1.06357e-06
LOC107030789	-2.68045	8.1041	171.336	1.92827e-09	1.20883e-06
LOC107028170	-2.52445	9.6879	168.027	2.19859e-09	1.20883e-06
LOC107017116	-2.95112	8.23508	167.9	2.2098e-09	1.20883e-06
LOC107024383	-3.84008	7.49658	168.578	2.25878e-09	1.20883e-06
LOC107015790	3.43145	8.48019	163.258	2.79941e-09	1.20883e-06
LOC107017361	-5.55082	5.20159	161.908	2.82039e-09	1.20883e-06
LOC107023645	-2.46767	9.74562	161.406	2.87977e-09	1.20883e-06
LOC107015412	-2.4647	8.68848	161.289	2.89382e-09	1.20883e-06
LOC107008930	-2.76451	7.69253	160.338	3.01072e-09	1.20883e-06
LOC107023630	2.79906	7.8837	160.135	3.0365e-09	1.20883e-06
LOC107008616	-3.07726	7.42198	147.964	5.14776e-09	1.93397e-06
LOC107018053	-2.88809	6.72239	147.135	5.34379e-09	1.93397e-06
LOC107025858	-2.43558	8.91459	144.992	5.89153e-09	2.0395e-06
LOC107017866	-2.99973	6.62228	137.112	8.53291e-09	2.83079e-06
LOC107012529	-4.05957	5.22851	133.006	1.04301e-08	3.32178e-06
LOC107021225	-4.21886	5.16393	131.631	1.11698e-08	3.42053e-06
LOC107018152	-2.88213	6.25439	126.339	1.46292e-08	4.21075e-06
LOC107007715	-3.41917	5.86377	126.105	1.4808e-08	4.21075e-06
LOC107014916	-3.40473	5.45277	124.824	1.58338e-08	4.21861e-06
LOC107018099	-3.07935	6.76959	124.75	1.58953e-08	4.21861e-06
LOC107014250	-2.48629	7.22233	123.789	1.67211e-08	4.29462e-06
LOC107028101	-3.12073	8.11274	126.542	1.88474e-08	4.60537e-06
LOC107018379	-3.78718	5.35612	121.31	1.90878e-08	4.60537e-06
LOC107021837	-2.37491	6.86895	120.177	2.02945e-08	4.64447e-06
LOC107015668	-4.32169	5.6396	120.067	2.04165e-08	4.64447e-06
LOC107022660	-2.16863	9.00584	117.296	2.3774e-08	5.25802e-06
LOC107015438	-1.95837	10.2757	116.618	2.46894e-08	5.31289e-06
LOC107011345	-2.1838	10.3983	115.594	2.61467e-08	5.47841e-06
LOC107015093	-2.25599	7.72393	114.867	2.72415e-08	5.56146e-06
LOC107018290	-2.24197	9.29607	109.921	3.62396e-08	7.21349e-06
LOC107020275	-2.72765	5.98692	108.876	3.85491e-08	7.35658e-06
LOC107029788	-1.90008	8.83666	108.764	3.88064e-08	7.35658e-06
LOC107008741	-3.13597	7.02712	111.293	4.05858e-08	7.51498e-06
LOC107029113	-4.5099	4.96449	105.18	4.81694e-08	8.71648e-06
LOC107015817	-2.28736	11.8266	103.583	5.31494e-08	9.4039e-06
LOC107028435	-1.94627	9.0003	102.674	5.62447e-08	9.73522e-06
LOC107021501	-2.11293	7.82254	102.215	5.7888e-08	9.80647e-06
LOC107005417	-2.70021	5.79668	101.15	6.19091e-08	1.01157e-05
LOC107003033	-3.0166	5.75677	101.062	6.22547e-08	1.01157e-05
LOC107028867	-2.40605	8.24299	98.3254	7.42072e-08	1.18168e-05
LOC107019795	2.52084	6.62389	97.5785	7.79089e-08	1.19581e-05
LOC107011131	-2.07206	7.04376	97.3599	7.90319e-08	1.19581e-05
LOC107009312	-3.50468	5.19459	97.2505	7.96007e-08	1.19581e-05
LOC107028441	-2.22643	6.81067	96.5212	8.35142e-08	1.23137e-05
LOC107006612	-2.65971	6.17314	95.7221	8.80557e-08	1.27473e-05
LOC107018397	-2.20957	7.21233	95.066	9.19956e-08	1.30798e-05
LOC107017349	-2.58033	6.5484	93.3207	1.0349e-07	1.44559e-05
LOC107028693	-2.28238	6.25847	92.2338	1.11471e-07	1.53023e-05
LOC107008699	-1.88252	8.41265	91.1185	1.20398e-07	1.59856e-05
LOC107009218	-1.89646	8.52757	91.1106	1.20464e-07	1.59856e-05
LOC107007311	-1.8399	7.25344	90.0993	1.29272e-07	1.67018e-05
LOC107015854	1.94056	7.01902	90.0131	1.30057e-07	1.67018e-05
LOC107022698	-3.40604	6.92043	102.765	1.32709e-07	1.67719e-05
LOC107031788	-2.19407	6.45418	88.7103	1.42591e-07	1.77392e-05
LOC107029948	-3.2895	6.29454	91.1052	1.4551e-07	1.78238e-05
LOC107007321	-2.66707	5.68714	87.7085	1.53168e-07	1.8419e-05
LOC107010961	-2.36384	5.93877	87.4647	1.55875e-07	1.8419e-05
LOC107005179	-1.95627	8.51704	87.3376	1.57309e-07	1.8419e-05
LOC107011405	-1.75019	8.32581	86.5286	1.66789e-07	1.9043e-05
LOC107012109	-2.28578	8.18463	86.4759	1.67429e-07	1.9043e-05
LOC107017937	1.80172	9.15441	86.2815	1.69813e-07	1.9043e-05
LOC107009352	-3.11823	5.71271	84.6157	1.91905e-07	2.12215e-05
LOC107006020	-2.34393	6.40083	84.0481	2.00167e-07	2.1832e-05
LOC107026979	3.94747	5.26636	83.5608	2.07584e-07	2.23349e-05
LOC107011705	3.26232	8.47841	104.276	2.13968e-07	2.27149e-05
LOC107031284	-1.94207	8.95715	82.4451	2.25773e-07	2.36527e-05
LOC107017800	1.91732	8.24481	82.15	2.30883e-07	2.38739e-05
LOC107026406	-1.69058	8.42325	81.6406	2.40016e-07	2.45001e-05
LOC107025665	-1.86587	8.0198	81.251	2.47281e-07	2.49222e-05
LOC107002228	-1.93305	9.88258	80.7746	2.56504e-07	2.55285e-05
LOC107015038	2.3008	5.96316	79.3702	2.86058e-07	2.81185e-05
LOC107018583	-1.90697	8.85612	79.177	2.90418e-07	2.81989e-05
LOC107019078	-4.62905	4.80462	77.4843	3.425e-07	3.28552e-05
LOC107008670	-2.29968	7.18849	76.5838	3.56923e-07	3.34204e-05
LOC107025942	-1.61745	9.21625	76.5469	3.57988e-07	3.34204e-05
LOC107016031	-2.10715	6.64891	76.4437	3.60984e-07	3.34204e-05
LOC107004729	-1.90773	6.84243	74.9178	4.08771e-07	3.74096e-05
LOC107031008	-1.74648	11.7581	74.632	4.18501e-07	3.78648e-05
LOC107031455	2.0063	7.59678	73.9715	4.42014e-07	3.95428e-05
LOC107016349	-1.6961	10.2471	73.3432	4.65785e-07	4.10488e-05
LOC107003238	-2.58639	5.24902	73.257	4.69158e-07	4.10488e-05
LOC107017342	-2.43537	6.01141	72.8876	4.83931e-07	4.18811e-05
LOC107030714	-3.32337	4.44469	72.6023	4.95704e-07	4.24387e-05
LOC107011545	-2.25257	6.11004	72.2549	5.10485e-07	4.32391e-05
LOC107018660	1.61825	7.69966	72.0366	5.20026e-07	4.35837e-05
LOC107006900	-5.04933	4.71176	74.4234	5.43006e-07	4.50356e-05
LOC107010386	-3.08886	7.75016	88.6528	5.69095e-07	4.6274e-05
LOC107011896	-1.64134	7.46861	70.9722	5.69562e-07	4.6274e-05
LOC107015314	-2.38424	5.87769	70.4552	5.95545e-07	4.78963e-05
LOC114073827	-1.69316	11.6377	69.4021	6.52757e-07	5.19725e-05
LOC107028554	2.59361	5.89664	67.9251	7.43855e-07	5.86393e-05
LOC107024464	-1.73287	7.44661	67.1653	7.96299e-07	6.10624e-05
LOC107012680	-2.6034	5.10653	67.1606	7.96639e-07	6.10624e-05
LOC107017847	1.52113	8.9268	67.0242	8.06498e-07	6.10624e-05
LOC107029427	-1.99695	6.98535	66.9788	8.09809e-07	6.10624e-05
LOC107014499	-1.95704	8.23026	66.9361	8.12938e-07	6.10624e-05
LOC107028617	-2.08559	6.72496	66.6088	8.37386e-07	6.23109e-05
LOC107021348	-1.50902	7.74082	65.5578	9.2174e-07	6.75276e-05
LOC107028461	3.3788	4.77325	65.5258	9.24455e-07	6.75276e-05
LOC107017812	-2.17723	5.81235	65.3107	9.42956e-07	6.79921e-05
LOC107016216	-1.48587	9.98025	65.2069	9.52026e-07	6.79921e-05
LOC107015334	-5.13015	5.40338	79.8511	9.6296e-07	6.79921e-05
LOC107016402	-2.13802	7.191	65.3591	9.64972e-07	6.79921e-05
LOC107031253	4.07904	4.03052	64.4901	1.01748e-06	7.1063e-05
LOC107023733	-2.24161	5.69061	63.9825	1.06694e-06	7.38691e-05
LOC107010283	-2.15075	5.92873	63.8636	1.07891e-06	7.4037e-05
LOC107026478	-1.54121	7.44958	63.6926	1.09641e-06	7.4037e-05
LOC107018396	-1.52481	12.9341	63.6843	1.09726e-06	7.4037e-05
LOC107023134	-2.0771	5.79728	63.5426	1.11202e-06	7.44024e-05
LOC107014326	1.60192	8.24223	62.6409	1.21136e-06	8.03735e-05
LOC107024575	-1.61711	7.36084	62.1768	1.2664e-06	8.33311e-05
LOC107002728	-3.04733	4.26144	61.9793	1.29068e-06	8.42329e-05
LOC107004996	-2.00131	7.8747	62.1359	1.30559e-06	8.45132e-05
LOC107022788	-2.70599	5.66159	61.7559	1.3188e-06	8.46796e-05
LOC107002310	-1.46636	7.70058	61.5847	1.34081e-06	8.53733e-05
LOC107023929	1.906	7.50773	61.5062	1.35105e-06	8.53733e-05
LOC107014710	-2.01014	7.70583	61.1712	1.43284e-06	8.93625e-05
LOC107011149	-1.42774	8.04579	60.8751	1.43662e-06	8.93625e-05
LOC107029325	-1.71508	9.86815	60.3761	1.50867e-06	9.31168e-05
LOC107027331	-2.50044	5.59193	60.1048	1.54956e-06	9.49047e-05
LOC107026457	-2.4961	8.90883	70.9169	1.56913e-06	9.53695e-05
LOC107008628	-1.85319	6.42103	59.8877	1.58319e-06	9.54949e-05
LOC107025451	-5.64571	3.72788	59.4955	1.64608e-06	9.8542e-05
LOC107024391	-3.15265	4.37085	59.2059	1.69434e-06	0.000100448
LOC107020536	-2.33493	6.73667	60.8874	1.70691e-06	0.000100448
LOC107032545	-1.84726	5.97633	59.0803	1.71577e-06	0.000100448
LOC107017200	-5.28454	3.42863	58.5391	1.8117e-06	0.00010529
LOC107026984	1.9062	7.07791	58.0429	1.90507e-06	0.000109914
LOC107011982	-2.53808	6.15668	58.2025	1.92245e-06	0.000110119
LOC107021844	4.80401	5.58161	72.4235	1.93989e-06	0.000110324
LOC107020913	-1.77798	6.57841	57.6748	1.97785e-06	0.000111686
LOC107017916	-1.53229	12.1348	57.4793	2.01782e-06	0.00011314
LOC107026346	-4.0367	3.61511	56.7231	2.18121e-06	0.000121446
LOC107026479	-2.10906	5.55948	56.5543	2.21972e-06	0.000122732
LOC107025340	-1.87378	6.57814	56.3489	2.2676e-06	0.000123981
LOC107008328	-2.15985	6.09096	56.3241	2.27346e-06	0.000123981
LOC107028894	-1.42986	7.69278	56.1788	2.30817e-06	0.000125018
LOC107004609	1.66212	6.95367	56.0442	2.34084e-06	0.000125931
LOC107017741	-1.71187	9.08156	55.7915	2.40363e-06	0.000128441
LOC107022866	-1.65381	12.1345	54.4435	2.77268e-06	0.000147174
LOC107002259	1.68291	8.19672	54.3755	2.79295e-06	0.000147268
LOC107018368	1.40157	9.01563	53.9335	2.92883e-06	0.000153417
LOC107024441	-1.45397	11.7255	53.8536	2.95417e-06	0.000153733
LOC107004392	1.68445	6.92342	53.7381	2.99127e-06	0.000154541
LOC107011022	-1.93801	6.84244	53.685	3.00851e-06	0.000154541
LOC107012889	-2.24825	5.72771	53.3025	3.13604e-06	0.000160059
LOC107021093	-1.49476	8.64883	53.1528	3.18761e-06	0.000160974
LOC107023999	-1.63091	6.93468	53.1333	3.19441e-06	0.000160974
LOC107015096	-1.63404	7.5408	52.8638	3.28995e-06	0.000164544
LOC107004637	1.96614	5.46965	52.8178	3.30658e-06	0.000164544
LOC107018749	1.7834	5.95387	52.6609	3.36404e-06	0.000166363
LOC107028511	-1.44516	8.64671	52.43	3.45064e-06	0.000169593
LOC107025985	-1.94757	6.1151	51.9594	3.63516e-06	0.000177565
LOC107017803	1.60115	7.54132	51.7617	3.71602e-06	0.000180408
LOC107013940	-2.37316	5.55174	51.5559	3.80236e-06	0.000182659
LOC107012288	-1.5358	9.85168	51.542	3.80827e-06	0.000182659
LOC107015493	-2.13037	5.42861	51.0693	4.01574e-06	0.000190557
LOC107021510	-1.8241	5.81068	51.0581	4.0208e-06	0.000190557
LOC107027103	-1.41354	7.87396	51.001	4.04674e-06	0.000190652
LOC107015985	-1.86267	6.15273	50.9341	4.0774e-06	0.000190966
LOC107011476	-1.9123	6.29591	50.6379	4.21639e-06	0.000196321
LOC107031204	-1.59033	6.82719	50.5221	4.27216e-06	0.000197761
LOC107018300	-1.38667	7.56301	50.2447	4.40924e-06	0.00020194
LOC107016086	-3.5824	4.23147	50.1967	4.43343e-06	0.00020194
LOC107029571	-2.52751	4.76774	50.1718	4.44609e-06	0.00020194
LOC107009356	-3.13613	4.87938	50.3348	4.46388e-06	0.00020194
LOC107011638	-1.42225	8.8526	49.9544	4.55806e-06	0.000203245
LOC107032047	-2.23441	5.17769	49.8156	4.63122e-06	0.000203245
LOC107011700	-3.00206	4.15225	49.7862	4.64691e-06	0.000203245
LOC107029074	-1.62792	7.83488	49.7821	4.64907e-06	0.000203245
LOC107028941	-1.32388	8.0153	49.7534	4.66446e-06	0.000203245
LOC107003373	2.87679	4.66357	49.733	4.67539e-06	0.000203245
LOC107003249	1.68239	8.37725	49.7092	4.68822e-06	0.000203245
LOC107030941	-1.46378	7.54087	49.6637	4.71287e-06	0.000203245
LOC107018295	-1.65761	6.71411	49.6404	4.7255e-06	0.000203245
LOC107014666	-2.24713	6.45285	51.1038	4.74799e-06	0.000203245
LOC107008325	-1.51194	7.44005	49.3353	4.89498e-06	0.000208416
LOC107016027	-1.31028	12.4726	48.6068	5.32826e-06	0.000225657
LOC107028559	-1.4646	9.82151	48.4219	5.44509e-06	0.000229385
LOC107020317	1.30761	11.8451	48.0494	5.68942e-06	0.000238417
LOC107023111	1.83702	5.71361	47.6487	5.96629e-06	0.00024871
LOC107018440	1.62527	7.70545	47.5005	6.0725e-06	0.000251243
LOC107007403	1.49534	6.47329	47.4505	6.10882e-06	0.000251243
LOC107017111	-2.00628	7.78324	51.0675	6.12173e-06	0.000251243
LOC107009669	-2.40128	4.9783	47.3249	6.20124e-06	0.000252755
LOC107011215	-1.55469	7.42967	47.2968	6.22206e-06	0.000252755
LOC107006619	-1.30611	9.77293	47.2368	6.26698e-06	0.000252848
LOC107002170	-1.32953	10.5476	47.209	6.28784e-06	0.000252848
LOC107019944	-7.10982	2.78187	54.7778	6.4162e-06	0.0002557
LOC107002231	-1.5194	11.786	47.0318	6.42301e-06	0.0002557
LOC107029024	-2.37656	5.41212	46.889	6.53434e-06	0.000258838
LOC107021099	-2.27062	5.14516	46.6465	6.72843e-06	0.000265207
LOC107007796	2.02476	9.38468	51.7567	6.79842e-06	0.00026557
LOC107023073	2.29154	4.83672	46.5538	6.80436e-06	0.00026557
LOC107009125	-2.28389	4.80489	46.3516	6.97341e-06	0.00027084
LOC107017872	1.31746	7.29907	46.053	7.23182e-06	0.000279513
LOC107026518	-1.79754	5.63339	45.8671	7.39815e-06	0.000283462
LOC107028052	-2.34	4.51585	45.8594	7.40519e-06	0.000283462
LOC107015297	-1.22474	9.06757	45.748	7.5071e-06	0.00028547
LOC107012037	-2.7111	4.52797	45.7239	7.52934e-06	0.00028547
LOC107030506	2.73306	4.81463	45.6011	7.64393e-06	0.00028844
LOC107026876	2.30126	5.12998	45.4751	7.76354e-06	0.000291572
LOC107002660	-2.0787	5.11702	45.3958	7.83992e-06	0.000293059
LOC107007452	1.23793	7.8813	45.2101	8.02212e-06	0.000298468
LOC107017779	1.47573	6.87324	44.9903	8.24404e-06	0.000304255
LOC107007493	3.25152	3.85928	44.9806	8.25409e-06	0.000304255
LOC107011501	-1.70846	5.62427	44.7582	8.48605e-06	0.000311364
LOC107008078	-1.23889	9.62534	44.7117	8.53549e-06	0.000311741
LOC107008596	-2.16842	4.83429	44.6101	8.64476e-06	0.00031429
LOC107015358	-1.35198	7.17219	44.145	9.16534e-06	0.000331702
LOC107030632	-1.3049	7.066	44.0672	9.25582e-06	0.000333461
LOC107007166	-2.38466	4.95431	44.0044	9.3296e-06	0.000334605
LOC107023178	-1.24397	9.11984	43.84	9.52609e-06	0.00034012
LOC107011095	2.06001	5.69637	43.7205	9.67174e-06	0.000343779
LOC107004586	1.76991	5.55163	43.2335	1.02926e-05	0.000364219
LOC107009204	2.46932	4.70723	42.9253	1.07088e-05	0.000376809
LOC107021534	3.41705	4.82417	44.4957	1.07459e-05	0.000376809
LOC107031184	-2.69574	4.52134	42.8665	1.07903e-05	0.000376809
LOC107014507	-1.56164	6.54753	42.7839	1.09061e-05	0.00037919
LOC107006744	2.16321	5.10099	42.2533	1.16844e-05	0.000404295
LOC107016207	-2.98271	4.16748	42.2237	1.17297e-05	0.000404295
LOC107016002	-3.73195	5.86349	55.9205	1.18787e-05	0.000407666
LOC107003642	-1.34385	10.9458	41.9693	1.2127e-05	0.000412224
LOC107019876	-1.58108	8.01563	41.9536	1.2152e-05	0.000412224
LOC107026347	-1.62123	7.31246	41.9028	1.22334e-05	0.000412224
LOC107023363	-1.85211	5.41209	41.8949	1.22461e-05	0.000412224
LOC107026892	-2.01298	5.1976	41.8798	1.22704e-05	0.000412224
LOC107005760	-2.83833	4.68424	41.7627	1.2461e-05	0.000416867
LOC107011348	3.55086	4.32476	41.7453	1.27337e-05	0.000424208
LOC107011177	-3.33028	3.76523	41.5429	1.28276e-05	0.000424676
LOC107007813	-1.57842	6.97652	41.5272	1.28544e-05	0.000424676
LOC107017322	-4.08808	9.2799	81.9047	1.32469e-05	0.000435833
LOC107016063	1.58095	6.4931	41.2586	1.33205e-05	0.000436453
LOC107014323	-1.74702	7.2835	41.8244	1.34672e-05	0.000439449
LOC107002427	-1.21278	7.52376	41.1333	1.35445e-05	0.000439723
LOC107007758	1.77281	5.72112	41.1103	1.3586e-05	0.000439723
LOC107013116	1.40489	8.02468	41.0629	1.36721e-05	0.000440719
LOC107003896	-4.55825	2.81018	40.6952	1.43622e-05	0.000459331
LOC107004155	1.5613	9.46451	40.8354	1.43649e-05	0.000459331
LOC107004216	-2.97972	4.62866	40.7454	1.45388e-05	0.000463031
LOC107015921	1.27076	9.2283	40.4619	1.48203e-05	0.000470117
LOC107027311	-2.08505	7.47273	45.9475	1.52318e-05	0.000481252
LOC107010472	-2.3276	5.31713	40.167	1.54236e-05	0.000485386
LOC107010311	-1.29646	9.45412	40.129	1.55032e-05	0.000485971
LOC107021095	1.52671	7.62351	39.7589	1.63051e-05	0.000509102
LOC107007610	-1.58998	6.53058	39.6267	1.66027e-05	0.00051637
LOC107007234	1.90597	9.34557	44.6569	1.66695e-05	0.000516429
LOC107007185	2.20115	4.94874	39.4114	1.71011e-05	0.000527748
LOC107031177	-1.40854	8.26732	39.3418	1.72657e-05	0.00053077
LOC107015984	-1.55069	6.83406	39.254	1.74761e-05	0.000533179
LOC107029676	-1.55837	9.47515	39.3868	1.7478e-05	0.000533179
LOC107011645	-1.18984	8.64593	39.0896	1.78777e-05	0.000543291
LOC107023530	-1.52589	7.26553	38.8032	1.86031e-05	0.000563187
LOC107011008	1.40021	9.29413	38.7543	1.87302e-05	0.000564886
LOC107021713	-1.77005	7.16926	40.0284	1.89279e-05	0.000568695
LOC107004231	-1.48373	8.6832	38.5378	1.95943e-05	0.000586503
LOC107018929	1.59152	6.31163	38.2993	1.99619e-05	0.000595268
LOC107008420	1.51873	5.8755	38.1529	2.03776e-05	0.000605396
LOC107001451	1.44555	7.53316	38.1077	2.0508e-05	0.000607005
LOC107009304	-3.6375	3.61788	37.9737	2.08999e-05	0.000616316
LOC107014539	-1.57645	5.94069	37.9282	2.1035e-05	0.00061668
LOC107005389	-2.30442	5.19349	37.9066	2.10997e-05	0.00061668
LOC107015917	1.79645	5.28909	37.8915	2.11447e-05	0.00061668
LOC107013742	-2.3055	4.29862	37.7321	2.16287e-05	0.000626676
LOC107005193	2.29542	4.3323	37.7193	2.16681e-05	0.000626676
LOC107008008	-1.25152	7.16588	37.7013	2.17235e-05	0.000626676
LOC107008317	-1.48262	6.51138	37.4016	2.26727e-05	0.000651696
LOC107015080	-1.72797	5.81265	37.3088	2.2976e-05	0.000655818
LOC107020909	-1.27956	8.56985	37.3073	2.29808e-05	0.000655818
LOC107004565	1.83654	5.66341	37.2591	2.31403e-05	0.000658012
LOC107018716	-2.64484	4.43541	37.2234	2.32592e-05	0.000659039
LOC107031690	-2.43453	5.82279	39.6851	2.3385e-05	0.000660253
LOC107020826	-1.28342	7.32961	36.6945	2.51046e-05	0.000706301
LOC107012879	-1.57115	5.79154	36.619	2.53815e-05	0.000711575
LOC107027995	-2.17303	6.55744	40.855	2.58862e-05	0.00072276
LOC107011603	-2.28067	4.13085	36.4637	2.5962e-05	0.00072276
LOC107017804	1.89831	6.90339	38.5116	2.72661e-05	0.00075642
LOC107018712	-2.76334	3.54229	35.9761	2.78849e-05	0.000770902
LOC107004824	-1.32899	7.40773	35.685	2.91101e-05	0.00079824
LOC107007388	1.56912	5.85041	35.6794	2.9134e-05	0.00079824
LOC107025357	1.27846	8.69846	35.67	2.91746e-05	0.00079824
LOC107018602	-1.16116	6.97668	35.6409	2.93007e-05	0.000798947
LOC107017603	-1.39618	7.17208	35.6039	2.9462e-05	0.000800603
LOC107031396	-1.36656	6.12055	35.5599	2.9655e-05	0.000803106
LOC107008847	-1.0797	8.32023	35.3185	3.07402e-05	0.000829672
LOC107011500	-1.65483	5.69955	35.251	3.10521e-05	0.000835258
LOC107029334	-1.31729	7.05492	34.9932	3.2275e-05	0.00086523
LOC107018243	1.92095	5.32112	34.9647	3.24138e-05	0.000866035
LOC107015037	1.56676	6.12677	34.8349	3.30537e-05	0.000880179
LOC107006132	3.03544	3.51431	34.5617	3.44477e-05	0.000911865
LOC107024047	1.84326	5.40329	34.5569	3.44727e-05	0.000911865
LOC107020757	1.7711	5.59942	34.4714	3.4923e-05	0.000920719
LOC107029562	-2.12618	5.19374	34.3529	3.55581e-05	0.000934367
LOC107002306	1.43067	5.97815	34.2024	3.63842e-05	0.00095293
LOC107032149	-1.22525	7.0646	34.1122	3.68895e-05	0.000962999
LOC107010938	2.92321	5.6716	39.807	3.74056e-05	0.00097328
LOC107025418	-1.76735	7.10466	36.1026	3.78018e-05	0.000980384
LOC107029507	-1.5335	5.72681	33.8547	3.83767e-05	0.000992064
LOC107018260	2.90579	4.7106	34.6341	3.85459e-05	0.000993212
LOC107026962	-2.91283	3.77546	33.8005	3.86982e-05	0.000993883
LOC107009393	-3.01052	3.93804	33.7799	3.88216e-05	0.000993883
LOC107031752	-1.37746	5.88579	33.7252	3.91507e-05	0.000999095
LOC107012757	-1.66845	7.84961	35.7223	3.98616e-05	0.00101399
LOC107007269	1.55029	5.89815	33.4952	4.0569e-05	0.0010287
LOC107009550	2.4875	4.61237	33.4501	4.08542e-05	0.00103264
LOC107016400	-1.35278	8.04354	33.4258	4.10083e-05	0.00103325
LOC107017890	1.27286	7.66769	33.404	4.11478e-05	0.0010335
LOC107002273	2.50303	4.87691	33.2981	4.24993e-05	0.00105637
LOC107022019	-2.30774	4.09943	33.1939	4.25163e-05	0.00105637
LOC107029252	1.1084	7.46799	33.1853	4.25734e-05	0.00105637
LOC107018120	1.64429	5.54227	33.183	4.25892e-05	0.00105637
LOC107018145	1.27524	6.66183	33.0007	4.38211e-05	0.00108355
LOC107029221	-1.31859	7.60049	32.8702	4.47288e-05	0.00110257
LOC107025960	-1.08659	7.15311	32.8171	4.51036e-05	0.00110838
LOC107006552	-1.26835	8.05577	32.7673	4.54592e-05	0.00111368
LOC107015391	-1.94922	5.2848	32.4616	4.77104e-05	0.00116525
LOC107014649	-2.26408	5.6897	34.0614	5.01817e-05	0.00121903
LOC107017225	-4.28857	7.24397	63.1722	5.02289e-05	0.00121903
LOC107005278	-1.85585	7.29602	36.016	5.0372e-05	0.00121903
LOC107026696	-2.91612	3.83851	32.0275	5.11289e-05	0.0012336
LOC107012318	-1.36437	6.75038	31.9442	5.18165e-05	0.0012455
LOC107011158	-2.48686	4.11867	31.93	5.19349e-05	0.0012455
LOC107031359	1.20189	8.32978	31.8156	5.28984e-05	0.0012648
LOC107026368	-1.02937	7.99162	31.5787	5.49599e-05	0.00131015
LOC107032157	-1.52886	6.51428	31.5513	5.52036e-05	0.00131203
LOC107011361	-2.79957	5.09008	34.4264	5.65648e-05	0.00134038
LOC107002195	-0.977642	10.4465	31.3306	5.7217e-05	0.00135177
LOC107017744	1.93431	4.90196	31.3126	5.73851e-05	0.00135177
LOC107016288	1.65524	6.08462	31.2717	5.7769e-05	0.0013568
LOC107002303	-1.10328	7.83401	31.0323	6.00725e-05	0.00140294
LOC107007131	-1.47999	8.15215	31.9694	6.00859e-05	0.00140294
LOC107028569	-1.17932	7.17468	30.9677	6.07125e-05	0.00141343
LOC107023341	-1.51669	6.1007	30.9456	6.09334e-05	0.00141444
LOC107008965	-2.0433	4.58474	30.9063	6.13278e-05	0.00141945
LOC107027073	-1.25623	6.934	30.7367	6.30636e-05	0.00145361
LOC107004111	3.2982	3.17159	30.7266	6.31688e-05	0.00145361
LOC107018325	-0.971925	9.33679	30.5228	6.53337e-05	0.0014991
LOC107012559	-2.33214	4.99608	30.4757	6.68136e-05	0.00152865
LOC107015506	-3.6047	3.04561	30.3435	6.7308e-05	0.00153516
LOC107005755	-2.31569	4.79993	30.3242	6.75247e-05	0.00153516
LOC107012365	-2.26263	4.46127	30.3107	6.76764e-05	0.00153516
LOC107016141	-1.36314	7.67556	30.3189	6.84283e-05	0.00154464
LOC107018144	-1.97231	5.59632	30.3269	6.84826e-05	0.00154464
LOC107013670	1.0137	7.93712	30.2134	6.87833e-05	0.00154669
LOC107008266	4.16833	3.61478	30.2846	6.89652e-05	0.00154669
LOC107007436	2.48232	4.72164	30.268	6.91561e-05	0.00154669
LOC107017888	-1.99899	5.56851	30.1423	7.06178e-05	0.00157496
LOC107011453	-1.19464	7.90014	29.9124	7.2341e-05	0.00160888
LOC107017849	1.03951	8.11398	29.85	7.31039e-05	0.00162132
LOC107018271	-1.29377	6.90375	29.8016	7.37023e-05	0.00163005
LOC107011418	-1.73557	5.01706	29.7272	7.46338e-05	0.00164473
LOC107018597	1.80842	4.78098	29.7157	7.47791e-05	0.00164473
LOC107023560	1.38881	6.57395	29.5665	7.66901e-05	0.00168211
LOC107004308	-1.69153	6.71212	31.0253	7.76069e-05	0.00169754
LOC107010501	-2.49729	4.15585	29.4545	7.81618e-05	0.00170475
LOC107021493	-1.18601	9.14286	29.4392	7.83645e-05	0.00170475
LOC107022582	-3.19811	3.44484	29.3787	7.91755e-05	0.0017177
LOC107016050	1.23039	9.59655	29.2848	8.04525e-05	0.00173954
LOC107007830	2.48035	4.24894	29.2727	8.06193e-05	0.00173954
LOC107007942	2.36457	4.44899	29.2401	8.10684e-05	0.00174213
LOC107022685	-4.61287	4.11541	34.1826	8.12376e-05	0.00174213
LOC107003511	1.63859	8.52927	32.4602	8.13955e-05	0.00174213
LOC107032272	-1.40531	5.59412	29.1862	8.18194e-05	0.0017465
LOC107028009	2.10697	4.5841	29.1583	8.22106e-05	0.00175016
LOC107011746	-1.82484	4.55139	29.1387	8.24872e-05	0.00175137
LOC107007803	-1.19228	7.36218	29.107	8.29363e-05	0.00175622
LOC107005142	2.51467	3.90895	29.0678	8.34948e-05	0.00176336
LOC114073836	4.09917	2.82224	29.0246	8.41156e-05	0.00177177
LOC107017081	-1.44684	6.06563	29.0092	8.43389e-05	0.00177178
LOC107023860	-1.37323	6.01106	28.9416	8.53245e-05	0.00178777
LOC107017880	1.38816	6.43651	28.7584	8.80624e-05	0.0018403
LOC107016009	1.61814	6.07289	28.6329	8.99948e-05	0.00187576
LOC107015866	-1.66681	9.69795	32.1865	9.27859e-05	0.00192888
LOC107008666	1.80681	5.49897	28.4204	9.33794e-05	0.00193616
LOC107012346	-1.11895	6.98929	28.3816	9.40135e-05	0.00194425
LOC107008475	-1.19309	7.34913	28.3046	9.52846e-05	0.00196543
LOC107008117	-1.40873	5.93008	28.2598	9.6034e-05	0.00197577
LOC107016055	0.987179	7.94853	28.1578	9.77632e-05	0.00200616
LOC107017658	2.05363	4.9696	28.1418	9.80388e-05	0.00200665
LOC107006205	2.02896	4.41836	28.1222	9.83756e-05	0.00200838
LOC107009624	-4.1843	3.25835	28.1369	9.94572e-05	0.00202526
LOC107023310	1.3535	6.38541	27.923	0.000101884	0.00206732
LOC107010577	3.32771	2.94692	27.9142	0.000102042	0.00206732
LOC107014010	-1.48184	7.20497	28.6809	0.000102384	0.00206898
LOC107024651	-1.65971	4.71248	27.8808	0.000102645	0.00206901
LOC107005322	-2.17164	4.65627	27.8482	0.000103237	0.002071
LOC107011322	1.41153	6.68933	27.833	0.000103516	0.002071
LOC107020576	1.42798	6.08185	27.8102	0.000103934	0.002071
LOC107020297	-0.96914	9.66895	27.8054	0.000104022	0.002071
LOC107023868	1.77254	4.59024	27.8042	0.000104044	0.002071
LOC107004725	2.09472	4.18565	27.7734	0.000104612	0.0020771
LOC107008121	1.84045	4.67862	27.7498	0.000105049	0.0020806
LOC107017853	-0.946739	8.9806	27.4587	0.000110626	0.00218164
LOC107015416	1.2465	7.37662	27.455	0.000110699	0.00218164
LOC107007739	3.18805	3.30044	27.4196	0.000111402	0.00219007
LOC107005061	-1.99779	4.83059	27.3932	0.000111928	0.002195
LOC107025356	-1.8096	4.83174	27.2952	0.000113907	0.00222832
LOC107027289	1.91753	5.68949	27.6091	0.000115763	0.00225908
LOC107031789	-0.956803	8.78576	27.1046	0.000117869	0.00229456
LOC107025863	2.24556	4.58728	27.0765	0.000118468	0.00230059
LOC107004192	-1.86142	4.30899	27.0603	0.000118814	0.0023017
LOC107020954	-1.53462	5.22987	26.937	0.000121486	0.00234774
LOC107015824	2.67636	3.96128	26.9102	0.000122077	0.00234781
LOC107010280	-0.981783	8.32038	26.9101	0.000122079	0.00234781
LOC107018062	1.56407	5.12901	26.8903	0.000122516	0.00235053
LOC107009239	-1.80676	5.27377	26.8067	0.000124386	0.00238068
LOC107029659	-1.94995	4.3337	26.7884	0.000124798	0.00238283
LOC107031138	2.00087	4.26643	26.7257	0.000126226	0.00240376
LOC107031885	-1.63075	6.668	28.1116	0.000126657	0.00240376
LOC107015617	-1.76767	4.65868	26.7008	0.000126799	0.00240376
LOC107016317	-1.22306	6.49171	26.6827	0.000127217	0.00240594
LOC107008846	-1.65972	5.10885	26.5859	0.00012948	0.00243997
LOC107010178	-1.18144	6.61618	26.5795	0.000129629	0.00243997
LOC107015609	-1.40029	6.7387	26.6277	0.000130151	0.00244402
LOC107005422	1.27717	6.47481	26.5204	0.000131037	0.00245485
LOC107029587	1.95896	4.89028	26.5063	0.000131373	0.00245539
LOC107031934	-1.48578	5.77088	26.4798	0.000132013	0.00246115
LOC107031269	-1.29061	6.26531	26.4522	0.00013268	0.00246115
LOC107015244	-0.991534	8.41934	26.4504	0.000132722	0.00246115
LOC107015941	-1.30597	5.562	26.4424	0.000132918	0.00246115
HZ24	3.00087	3.98989	26.4837	0.000133608	0.00246687
LOC107006622	1.41477	6.17115	26.4043	0.000133847	0.00246687
LOC107020993	-1.04788	9.38134	26.3684	0.00013473	0.00247619
LOC107018783	3.01058	3.15968	26.3509	0.000135165	0.00247619
LOC107020200	1.28868	6.16107	26.3425	0.000135373	0.00247619
LOC107002897	-1.55534	5.42299	26.3335	0.000135597	0.00247619
LOC107020855	-1.24696	6.54997	26.297	0.000136508	0.00248714
LOC107023567	-1.3302	6.317	26.2331	0.000138119	0.00250647
LOC107025774	2.13289	4.80159	26.2278	0.000138255	0.00250647
LOC107020496	1.81946	5.54323	26.2862	0.000138518	0.00250647
LOC107005346	-2.02506	4.55311	26.2053	0.000138829	0.00250647
LOC107015895	-2.14672	4.05515	26.1883	0.000139264	0.00250865
LOC107028506	1.39273	6.54901	26.0325	0.000143325	0.00257597
LOC107018270	-1.02578	7.62363	25.9949	0.000144324	0.00258809
LOC107023174	1.96545	4.56231	25.953	0.000145451	0.00260242
LOC107029287	2.00092	3.99082	25.8674	0.000147777	0.0026325
LOC107032366	2.48749	3.70234	25.86	0.00014798	0.0026325
LOC107018042	1.08499	7.29297	25.8548	0.000148123	0.0026325
LOC107011198	-0.881015	9.24724	25.8139	0.000149255	0.00263802
LOC107004292	-2.31756	3.92228	25.7915	0.000149876	0.00263802
LOC107026874	2.90733	3.08477	25.7896	0.00014993	0.00263802
LOC107004711	2.03742	4.97215	25.785	0.000150058	0.00263802
LOC107028537	1.36862	6.01569	25.7614	0.000150719	0.00263802
LOC107028539	-2.08324	5.21996	26.4324	0.000150726	0.00263802
LOC107021214	-1.25188	6.18019	25.7602	0.000150753	0.00263802
LOC107014721	1.05583	7.40199	25.7087	0.000152207	0.00265761
LOC107015779	1.16533	9.14303	25.643	0.000154084	0.00268083
LOC107002203	-1.0022	8.13621	25.6386	0.00015421	0.00268083
LOC107007278	1.37143	5.54399	25.6075	0.000155108	0.00268868
LOC107026079	1.17285	6.29897	25.5996	0.000155337	0.00268868
LOC107003180	-1.49344	5.12388	25.4567	0.000159553	0.0027505
LOC107012355	1.27351	5.77746	25.4551	0.0001596	0.0027505
LOC107007486	1.07332	6.85398	25.393	0.000161473	0.00277677
LOC107025970	1.93316	5.23762	25.4142	0.000162807	0.00279368
LOC107025616	-1.31822	6.08021	25.295	0.000164479	0.00281026
LOC107011551	1.33624	5.41234	25.295	0.000164479	0.00281026
LOC107012097	-0.930282	8.31301	25.2567	0.000165671	0.00282457
LOC107015428	-2.6458	3.65529	25.187	0.000167866	0.00285587
LOC107029413	2.97959	3.1471	25.1258	0.000169822	0.002883
LOC107007110	1.4207	6.72286	25.0946	0.000172901	0.00292901
LOC107011199	1.21649	8.28455	24.9853	0.000176516	0.00298391
LOC107012755	-2.03862	5.55857	26.1858	0.000176987	0.00298553
LOC107008430	1.86115	5.12851	24.8685	0.000178329	0.00300182
LOC107004411	-1.19355	7.45711	24.793	0.000180917	0.00303895
LOC107007264	1.37208	6.30055	24.7097	0.000183821	0.00308123
LOC107008047	-1.41768	9.23879	26.4862	0.000184643	0.00308851
LOC107020687	-1.23067	6.53386	24.6736	0.000185095	0.00308892
LOC107001314	1.25579	6.01021	24.6638	0.000185444	0.00308892
LOC107023896	1.05719	6.66869	24.6401	0.000186288	0.00309335
LOC107005729	1.24843	6.32043	24.6345	0.000186487	0.00309335
LOC107004687	1.94221	4.45509	24.5648	0.000188999	0.00312851
LOC107003307	3.25962	3.5712	24.4988	0.000191415	0.00316192
LOC107009523	3.24103	3.99382	25.1526	0.000198734	0.00327602
LOC107028162	-2.26718	4.96319	25.4709	0.000199832	0.00328701
LOC107008661	-1.14446	6.51244	24.2629	0.000200336	0.00328701
LOC107028936	1.07899	9.02874	24.2551	0.000200639	0.00328701
LOC107014814	1.5849	5.11553	24.2249	0.000201819	0.00329956
LOC107008506	2.02323	4.00616	24.2089	0.000202446	0.00330303
LOC107002530	-1.14367	7.38575	24.1821	0.0002035	0.00331343
LOC107018547	1.18566	6.52465	24.1448	0.000204983	0.00332056
LOC107005884	1.20759	8.40295	24.2016	0.000205102	0.00332056
LOC107002424	-0.941229	7.45943	24.1396	0.000205189	0.00332056
LOC107005855	-2.77385	2.80065	24.0531	0.000208671	0.00336907
LOC107031147	1.38113	7.55218	25.0018	0.000209033	0.00336907
LOC107026069	1.14978	6.3423	24.024	0.000209859	0.00337554
LOC107015908	1.19153	6.48141	23.9907	0.000211226	0.00339069
LOC107014911	-0.942831	7.09058	23.9688	0.00021213	0.00339835
LOC107032253	-2.1408	3.55749	23.93	0.000213748	0.00341739
LOC107004635	1.07828	6.70164	23.9106	0.000214558	0.00342346
LOC107009404	-3.16404	7.6606	41.6337	0.000215418	0.00343031
LOC107011206	-0.893135	7.6817	23.8563	0.000216853	0.00344628
LOC107010980	-0.892756	7.95448	23.8145	0.000218636	0.00346647
LOC107023676	1.23512	5.70115	23.8061	0.000218994	0.00346647
LOC107015691	1.56106	8.40742	26.8136	0.000220546	0.0034841
LOC107007996	-1.16742	7.37232	23.7244	0.000222538	0.0035086
LOC107020549	-1.1329	6.69906	23.7109	0.000223129	0.00350911
LOC107017793	-0.87002	9.05172	23.7036	0.000223451	0.00350911
LOC107012414	-2.14748	5.01589	24.4529	0.000226112	0.00354391
LOC107031997	0.946464	7.1301	23.6177	0.000227263	0.00355495
LOC107003813	2.30949	3.90748	23.5365	0.000230936	0.00360531
LOC107023772	1.13387	7.23056	23.5213	0.000231631	0.00360909
LOC107008972	1.53133	4.91616	23.4455	0.000235133	0.0036565
LOC107009231	-0.905421	8.06333	23.4101	0.000236787	0.00366993
LOC107002938	-3.09403	3.19417	23.4073	0.000236919	0.00366993
LOC107028403	1.67898	4.53163	23.3837	0.000238031	0.00368
LOC107005319	-1.73036	5.5997	23.4298	0.000238529	0.00368056
LOC107003514	1.22427	6.03996	23.331	0.000240536	0.00370435
LOC107020845	1.55309	5.12465	23.2829	0.000242848	0.00373273
LOC107003975	-0.977751	6.93556	23.243	0.000244786	0.00375527
LOC107032076	3.16793	3.44749	23.2274	0.000245546	0.00375969
LOC107020915	2.2794	3.69991	23.1911	0.00024733	0.00377974
LOC107028390	-1.68456	4.41795	23.1771	0.000248023	0.00378306
LOC107007324	-1.20758	5.86808	23.1376	0.000249984	0.00380568
LOC107032199	-1.86204	4.4913	23.0419	0.000254821	0.00387191
LOC107020677	-1.44211	6.37697	23.05	0.000257237	0.00390118
LOC107023600	-0.915765	7.31343	22.9704	0.000258502	0.00391291
LOC107028666	-1.60674	5.87306	22.9962	0.000260016	0.00392013
LOC107023280	-1.74708	4.33608	22.9348	0.000260354	0.00392013
LOC107029650	-1.05869	7.15837	22.9329	0.000260456	0.00392013
LOC107023892	-1.8155	4.22743	22.9215	0.00026105	0.00392154
LOC107021101	2.99253	3.15071	22.9123	0.000261535	0.00392154
LOC107002483	1.05192	11.2142	22.8536	0.000264643	0.00396069
LOC107014424	1.65473	5.23949	22.8274	0.000266047	0.00397423
LOC107026180	0.950474	7.28402	22.7126	0.000272286	0.00405981
LOC107031215	2.31038	3.35657	22.6715	0.000274559	0.00408143
LOC107031463	-1.97527	4.36942	22.6678	0.000274761	0.00408143
LOC107002417	-1.1913	7.53959	22.636	0.000279557	0.00414494
LOC107012069	-2.05552	4.46655	22.5365	0.000282177	0.00417602
LOC107007695	-1.49051	4.98594	22.5174	0.000283275	0.00418448
LOC107029321	0.996157	7.16689	22.4228	0.000288788	0.00425801
LOC107004529	1.20103	6.51638	22.3562	0.000292741	0.00430465
LOC107018696	1.17992	8.38706	22.4039	0.000293032	0.00430465
LOC107001782	-1.01922	7.3208	22.3282	0.00029442	0.00431636
LOC107011007	2.01238	4.13676	22.32	0.000294913	0.00431636
LOC107029640	1.75364	5.45862	22.3078	0.000298825	0.00436558
LOC107017240	-2.20153	3.47485	22.2165	0.00030123	0.00438937
LOC107026268	-1.18621	6.33238	22.2113	0.000301555	0.00438937
LOC107002869	-1.01369	8.2004	22.1547	0.000305081	0.00443259
LOC107018101	1.32075	5.62522	22.099	0.000308593	0.00447545
LOC107031530	1.79091	4.75376	22.0551	0.000311396	0.00450788
LOC107028562	1.5454	5.16843	22.0311	0.000312942	0.00452049
LOC107002251	1.42542	5.00792	22.0239	0.000313402	0.00452049
LOC107024179	-2.04117	3.66367	21.9759	0.000316527	0.0045573
LOC107021607	1.49633	5.38505	21.8938	0.000321944	0.00462692
LOC107020665	2.59584	3.57043	21.8764	0.000323108	0.00463132
LOC107004921	2.04925	4.19199	21.8718	0.000323413	0.00463132
LOC107020917	-1.93465	3.89788	21.8419	0.000325429	0.00465183
LOC107025375	-1.13145	6.10184	21.7798	0.00032965	0.00468824
LOC107018079	0.899928	7.72259	21.7676	0.000330486	0.00468824
LOC107026663	-0.868905	7.44922	21.7666	0.000330554	0.00468824
LOC107008118	1.94555	4.44615	21.7615	0.000330904	0.00468824
LOC107021060	-1.07651	6.24042	21.7612	0.000330921	0.00468824
LOC107015669	1.02195	7.74574	21.7394	0.00033243	0.00469981
LOC107025773	1.49619	5.53505	21.7273	0.000333266	0.00469981
LOC107006374	-1.00851	6.87695	21.7238	0.000333508	0.00469981
LOC107007879	2.06622	4.72207	21.7535	0.000334922	0.00471139
LOC107023102	-1.05431	8.09424	21.679	0.000336633	0.00472702
LOC107011944	-2.27804	3.2669	21.6706	0.00033722	0.00472702
LOC107017692	1.38306	5.76161	21.629	0.000340161	0.00475986
LOC107026191	1.04938	6.40164	21.5871	0.000343148	0.00479087
LOC107008862	1.44866	5.44793	21.5811	0.00034358	0.00479087
LOC107011084	1.4712	4.86473	21.4935	0.000349936	0.00487096
LOC107009085	-1.24745	5.90538	21.4317	0.000354501	0.00492589
LOC107013073	-1.21263	5.69782	21.4178	0.000355535	0.00493166
LOC107016229	-1.30347	8.2273	22.4227	0.000358555	0.0049649
LOC107010447	1.65556	8.45671	25.5805	0.000360222	0.00497932
LOC107007826	1.99655	4.60985	21.2732	0.000366519	0.00505759
LOC107007552	-1.13974	7.78786	21.3013	0.000368081	0.00507035
LOC107022691	2.44614	3.45884	21.2393	0.000369142	0.00507619
LOC107002377	-1.18302	6.36186	21.1715	0.00037447	0.00514058
LOC107004490	-0.943601	6.9382	21.1119	0.000379229	0.00519694
LOC107018335	0.942186	9.73658	21.0459	0.000384574	0.00526113
LOC107007959	-1.16785	5.52925	21.0299	0.000385881	0.0052631
LOC107008091	0.951518	7.07598	21.0218	0.000386547	0.0052631
LOC107028804	1.99494	4.23235	21.0199	0.000386701	0.0052631
LOC107032483	3.08485	3.25022	20.9914	0.000389052	0.00528606
LOC107029493	-0.951212	7.62668	20.9574	0.000391872	0.0053137
LOC107032097	-1.26421	5.97918	20.9508	0.000392421	0.0053137
LOC107018210	-0.84092	9.22287	20.9139	0.000395519	0.00534656
LOC107014773	-0.958336	7.20869	20.8308	0.000402597	0.00541502
LOC107024491	1.45123	5.63798	20.824	0.000403177	0.00541502
LOC107023595	-1.02034	7.43659	20.8195	0.000403571	0.00541502
LOC107008745	3.31557	2.64105	20.8159	0.000403883	0.00541502
LOC107027944	-1.24435	6.81774	20.8613	0.000403984	0.00541502
LOC107009687	-0.826606	11.6229	20.7744	0.000407477	0.00544697
LOC107021553	-0.869786	7.3329	20.7715	0.000407736	0.00544697
LOC107014405	-1.04955	6.39417	20.7234	0.000411956	0.00549412
LOC107023212	1.73295	4.34946	20.6696	0.000416735	0.00554857
LOC107015042	-1.45533	4.61677	20.6447	0.000418969	0.005569
LOC107015273	2.2788	3.94492	20.6168	0.000421489	0.00559316
LOC107001812	-2.36991	4.01708	20.6503	0.000422603	0.0055986
LOC107007588	2.30268	3.56097	20.5959	0.000423386	0.00559967
LOC107028099	-1.36405	5.56309	20.5769	0.000425124	0.00561333
LOC107010490	-1.13602	6.40625	20.5438	0.000428164	0.00564262
LOC107009499	-0.98659	9.4667	20.5374	0.00042876	0.00564262
LOC107002134	1.16728	7.19684	20.4516	0.000441043	0.0057947
LOC107020339	0.967977	6.57852	20.3368	0.000447758	0.00586451
LOC107010430	2.63522	2.89573	20.3361	0.00044783	0.00586451
LOC107027269	-1.96496	3.89312	20.3082	0.000450549	0.00589043
LOC107012087	-1.07915	8.95554	20.3451	0.000451305	0.00589064
LOC107012255	-2.1878	5.87132	24	0.000463437	0.0060391
LOC107029194	-1.07188	6.44236	20.1659	0.000464707	0.00604575
LOC107026566	-1.37325	6.231	20.1859	0.000467154	0.00606767
LOC107011832	3.21094	2.86792	20.0307	0.000478634	0.00620665
LOC107005469	0.880647	7.67067	19.9833	0.000483633	0.00626127
LOC107029541	-0.992569	7.08519	19.9664	0.00048543	0.00627434
LOC107015819	1.96316	5.05303	20.4843	0.000491275	0.0063396
LOC107028662	1.03576	6.19148	19.8555	0.000497407	0.00640834
LOC107006228	0.860478	10.0082	19.7536	0.000508706	0.00654332
LOC107026396	-1.35517	5.42109	19.736	0.000510677	0.00655808
LOC107019914	1.49236	4.63816	19.6732	0.000517828	0.00663921
LOC107022931	1.13673	7.77991	19.6765	0.000522307	0.00668587
LOC107029745	1.65351	4.93586	19.57	0.000529805	0.00677096
LOC107002743	0.913703	6.97383	19.5512	0.000532029	0.00678848
LOC107018207	-2.82599	6.3297	29.1047	0.000534259	0.00680603
LOC107007335	-0.842086	7.63482	19.506	0.000537401	0.00683469
LOC107020725	-0.785693	8.28409	19.4991	0.000538225	0.00683469
LOC107019995	-1.90089	4.05722	19.4729	0.000541371	0.00686369
LOC107020274	1.79944	4.71044	19.4535	0.000543712	0.00688241
LOC107027960	-2.21183	3.62251	19.4218	0.000547568	0.00692022
LOC107023413	1.71498	4.62763	19.3968	0.000550635	0.00694795
LOC107028410	0.935169	8.3946	19.3786	0.000552881	0.00696525
LOC107018902	-1.1457	7.09612	19.3724	0.000558747	0.00702803
LOC107032273	-0.950488	7.41584	19.312	0.000561174	0.00704742
LOC107011335	-0.803549	9.39609	19.2639	0.000567252	0.00711254
LOC107026109	0.813113	7.41838	19.2375	0.000570617	0.00713943
LOC107008168	-1.05775	7.63133	19.2331	0.00057119	0.00713943
LOC107019111	-1.36275	5.36647	19.1983	0.000575667	0.00718411
LOC107017313	2.08027	4.42536	19.2284	0.00057702	0.00718972
LOC107011853	1.10514	5.97597	19.1581	0.000580892	0.00722666
LOC107007669	-0.815212	7.63172	19.125	0.00058524	0.00726939
LOC107014504	0.974623	7.68702	19.111	0.00058709	0.00727259
LOC107018429	-0.915803	10.0665	19.104	0.000588012	0.00727259
LOC107017783	1.00618	11.6431	19.1023	0.000588237	0.00727259
LOC107004493	-0.770054	11.084	19.0642	0.000593307	0.00732051
LOC107015763	-1.23648	6.22573	19.0594	0.000593953	0.00732051
LOC107012641	1.54704	4.40411	19.0159	0.000599814	0.00738132
LOC107026937	1.48291	4.88446	18.9719	0.00060581	0.00744361
LOC107031432	2.06909	3.56183	18.9591	0.000607578	0.00745383
LOC107011069	-1.11399	6.10933	18.9503	0.000608777	0.00745679
LOC107017995	-0.787091	9.34755	18.9437	0.000609693	0.00745679
LOC107016087	-1.07958	5.9882	18.9004	0.000615703	0.00751875
LOC107014631	-1.49864	4.67822	18.8405	0.000624142	0.007591
LOC107011871	-2.71752	2.92822	18.8387	0.000624398	0.007591
LOC107027018	-1.59745	4.49136	18.8381	0.000624479	0.007591
LOC107013278	-1.37222	5.06068	18.7914	0.000631151	0.0076604
LOC107031308	2.44665	3.23592	18.7782	0.000633037	0.0076716
LOC107014994	2.18734	4.07712	18.716	0.000642077	0.00776932
LOC107008323	1.2734	5.78165	18.6719	0.000648572	0.00783601
LOC107028392	2.71224	4.29633	20.1395	0.000651096	0.00785458
LOC107004097	-0.970488	8.75681	18.6352	0.000654037	0.00787813
LOC107008935	-1.17873	5.8806	18.6088	0.00065801	0.00791401
LOC107003526	0.763404	9.7942	18.5557	0.000666067	0.00798986
LOC107004930	-0.879799	7.05322	18.5511	0.000666761	0.00798986
LOC107023471	-0.848277	10.805	18.5474	0.000667327	0.00798986
LOC107004448	-1.22119	7.57911	19.2499	0.000676248	0.00808263
LOC107005060	1.55698	4.79088	18.4841	0.000677105	0.00808263
LOC107012952	-1.5931	4.56604	18.4567	0.000681377	0.00812144
LOC107004369	0.847717	7.39254	18.4336	0.000685009	0.00815253
LOC107028483	-1.25336	5.66717	18.4083	0.000689016	0.00818797
LOC107005269	-0.834736	7.19506	18.3996	0.000690398	0.00819218
LOC107020840	0.774196	8.01893	18.3643	0.000696046	0.0082469
LOC107008562	-0.810767	7.69338	18.3039	0.000705814	0.00833079
LOC107014208	2.53687	2.98872	18.3027	0.000706018	0.00833079
LOC107015362	-1.27538	5.65386	18.3012	0.000706266	0.00833079
LOC107028978	-1.33189	4.66191	18.2941	0.000707421	0.00833208
LOC107015265	-1.05151	6.38414	18.2821	0.000709392	0.00834295
LOC107003468	-1.5013	7.38432	20.8095	0.000710671	0.00834567
LOC107026152	2.81082	3.21429	18.2574	0.000713452	0.00836598
LOC107024017	-1.01804	5.93272	18.2364	0.000716936	0.00838696
LOC107004758	0.793948	7.52277	18.224	0.000718993	0.00838696
LOC107031136	1.00361	6.34393	18.2206	0.00071956	0.00838696
LOC107025835	1.41589	4.59253	18.2195	0.00071975	0.00838696
LOC107009514	2.65228	2.69724	18.2149	0.000720508	0.00838696
LOC107003487	-1.09572	5.90869	18.1655	0.00072882	0.00845332
LOC107007672	-1.34995	4.65045	18.1649	0.000728921	0.00845332
LOC107032041	-2.20122	3.55302	18.1621	0.000729394	0.00845332
LOC107025954	-0.848174	7.51898	18.1391	0.000733314	0.00848641
LOC107002942	-2.19364	3.13957	18.091	0.000741565	0.00856944
LOC107021431	-1.41182	4.6025	18.0463	0.000749324	0.00863153
LOC107008669	-1.08952	5.74344	18.0414	0.000750174	0.00863153
LOC107011258	0.902177	8.36191	18.0376	0.000750846	0.00863153
LOC107017835	1.23811	5.73208	18.0351	0.000751275	0.00863153
LOC107030530	1.14687	6.52911	18.0249	0.000753076	0.00863976
LOC107018048	0.977194	6.15903	18.0035	0.00075685	0.00867056
LOC107019828	1.40599	5.5467	17.9937	0.000758575	0.00867784
LOC107020288	0.91239	7.82178	17.9276	0.0007704	0.00878635
LOC107012053	0.948569	7.05448	17.922	0.000771406	0.00878635
LOC107031569	-1.42983	4.8953	17.9196	0.000771842	0.00878635
LOC107029612	2.26023	3.21574	17.9136	0.000772922	0.00878635
LOC107016362	-1.95052	3.75436	17.91	0.000773579	0.00878635
LOC107017782	1.05208	6.59647	17.8849	0.00077813	0.00882545
LOC107020453	0.844595	6.75397	17.8408	0.000786223	0.00890457
LOC107028323	1.48524	5.44933	17.778	0.000797916	0.00901699
LOC107001714	-0.869067	9.63068	17.7754	0.000798415	0.00901699
LOC107012004	-1.30326	4.84719	17.7584	0.000801604	0.00904018
LOC107015725	-0.886501	9.99437	17.7391	0.000805253	0.00906849
LOC107030431	1.92314	3.67439	17.6918	0.000814293	0.00915735
LOC107004581	1.55659	4.63509	17.6855	0.000815498	0.00915796
LOC107017827	1.17817	6.10202	17.6654	0.000819374	0.00918697
LOC107028733	1.29081	5.04256	17.6602	0.000820389	0.00918697
LOC107011308	-1.13953	6.61221	17.6535	0.000821694	0.00918866
LOC107021086	1.44738	4.59982	17.6432	0.000823679	0.00919794
LOC107004249	-1.86383	3.70773	17.611	0.000829979	0.00925532
LOC107008405	-1.07559	6.19809	17.5118	0.000849722	0.00946222
LOC107028850	1.65255	4.19698	17.5035	0.00085139	0.00946755
LOC107031686	-1.43634	4.69969	17.4539	0.000861491	0.00956651
LOC107002523	1.27193	5.13218	17.4442	0.000863473	0.00957517
LOC107002348	1.40196	5.30254	17.4311	0.000866178	0.00957786
LOC107026993	0.903971	8.00919	17.429	0.000866616	0.00957786
LOC107026015	0.930378	7.6578	17.424	0.000867651	0.00957786
LOC107003111	2.24276	3.39515	17.4197	0.000868527	0.00957786
LOC107031630	1.19015	5.59608	17.4136	0.000869802	0.00957865
LOC107015932	-1.24864	5.40892	17.3884	0.000875034	0.0096109
LOC107031457	1.94518	3.82421	17.3826	0.000876238	0.0096109
LOC107018401	1.6406	4.71848	17.3821	0.000876352	0.0096109
LOC107026113	-0.802769	7.86208	17.3644	0.000880056	0.00963825
LOC107008188	-1.39815	4.92675	17.3372	0.000885777	0.00968758
LOC107018505	-0.793744	7.2367	17.3256	0.000888237	0.00970115
LOC107025948	1.56019	4.9146	17.3044	0.000892747	0.00973706
LOC107020204	-1.26363	5.17329	17.2897	0.000895903	0.00975812
LOC107010948	1.82014	4.20525	17.2773	0.000898565	0.00977373
LOC107015396	1.63983	4.28784	17.2657	0.000901058	0.00978748
LOC107026370	-1.25825	5.01671	17.243	0.000905972	0.00980222
LOC107023197	-1.56974	4.33773	17.2424	0.000906086	0.00980222
LOC107007905	1.72955	4.96511	17.2761	0.000906108	0.00980222
LOC107024356	-1.90439	4.22296	17.2295	0.000908888	0.00981895
LOC107011495	1.55621	5.24759	17.2382	0.000914357	0.00986465
LOC107007617	2.17261	3.75973	17.162	0.000923732	0.00995231
LOC107017083	-0.831177	12.1243	17.1481	0.000926823	0.00995546
LOC107015057	0.811519	10.994	17.1412	0.000928374	0.00995546
LOC107008850	-0.931319	6.56084	17.1386	0.00092894	0.00995546
LOC107002777	-1.22249	5.55815	17.1382	0.000929027	0.00995546
LOC107020327	-0.826541	8.7206	17.0857	0.000940836	0.0100646
LOC107015434	-0.8527	6.58594	17.0817	0.000941741	0.0100646
LOC107024049	-2.13941	3.71252	17.0748	0.000943311	0.0100679
LOC107024285	-2.51691	3.98007	17.718	0.000946909	0.0100928
LOC107011061	1.22171	6.23721	17.0388	0.000951546	0.0101286
LOC107006666	0.952129	7.40385	17.0319	0.000953114	0.0101318
LOC107006657	-0.972732	6.27541	17.0145	0.000957141	0.010161
LOC107004749	-0.925715	6.59368	16.9959	0.000961435	0.0101827
LOC107017593	-1.75659	4.10739	16.9946	0.000961741	0.0101827
LOC107030758	2.63138	3.2057	16.9765	0.000965951	0.0101978
LOC107028488	1.32835	5.74811	16.9753	0.000966236	0.0101978
LOC107014357	1.07124	6.13981	16.9645	0.000968752	0.0101978
LOC107031586	-1.06352	6.76456	16.9612	0.000969547	0.0101978
LOC107008938	-0.925342	8.26859	16.961	0.000969572	0.0101978
LOC107018604	-1.87677	4.42008	16.9519	0.000979438	0.010288
LOC107003923	1.34236	4.85517	16.9097	0.00098169	0.0102885
LOC107014325	0.856222	8.09895	16.9081	0.000982069	0.0102885
LOC107023124	0.900538	6.70267	16.8929	0.000985711	0.010313
LOC107009973	1.61989	4.86539	16.8863	0.000987271	0.0103158
LOC107002615	-0.92422	6.56615	16.8097	0.00100581	0.0104958
LOC107003163	-1.08653	5.75555	16.7636	0.00101717	0.0106004
LOC107007129	1.25327	4.98776	16.7509	0.0010203	0.0106153
LOC107024143	-1.13873	6.43441	16.7441	0.001022	0.0106153
LOC107017811	1.84971	4.10054	16.7417	0.0010226	0.0106153
LOC107016371	1.71032	3.84741	16.7333	0.0010247	0.0106232
LOC107008493	1.04676	6.6679	16.7109	0.00103031	0.0106572
LOC107015131	1.45895	4.98825	16.7095	0.00103065	0.0106572
LOC107028865	1.4944	4.58793	16.6876	0.00103617	0.0107004
LOC107031180	1.16004	5.76346	16.6677	0.00104123	0.0107387
LOC107004500	1.00494	5.81429	16.659	0.00104345	0.0107476
LOC107031027	1.93083	6.74373	21.2655	0.00104919	0.0107903
LOC107020937	-0.855192	6.55157	16.6322	0.0010503	0.0107903
LOC107031011	-0.828442	7.12419	16.6269	0.00105167	0.0107905
LOC107017283	-1.8838	3.79647	16.6148	0.00105478	0.0107935
LOC107026950	-1.75608	3.47794	16.6105	0.00105588	0.0107935
LOC107009021	-1.49818	4.67989	16.6099	0.00105604	0.0107935
LOC107024109	1.39147	4.74989	16.5774	0.00106449	0.010866
LOC107020386	2.55892	2.99941	16.5659	0.00106748	0.0108826
LOC107007135	1.35403	5.2535	16.5324	0.0010763	0.0109409
LOC107015905	0.946163	6.50865	16.5317	0.00107648	0.0109409
LOC107020561	1.3224	4.97729	16.5239	0.00107855	0.0109409
LOC107013799	1.43981	7.09046	18.5643	0.0010787	0.0109409
LOC107014627	-1.31446	4.6057	16.4646	0.00109437	0.0110844
LOC107007759	-1.1702	7.40245	17.0873	0.00109564	0.0110844
LOC107023499	-1.20643	6.45248	16.4985	0.00109741	0.0110881
LOC107016211	1.75565	4.76473	16.4794	0.00109878	0.0110881
LOC107020742	-0.993017	6.15951	16.4057	0.00111038	0.0111742
LOC107014350	-0.92021	6.75677	16.4047	0.00111065	0.0111742
LOC107008301	-0.869391	6.95419	16.4015	0.00111153	0.0111742
LOC107021794	2.33004	2.85204	16.3929	0.00111387	0.0111836
LOC107009351	-1.14761	8.1976	17.1672	0.0011175	0.011206
LOC107018450	-1.41961	5.22468	16.3694	0.00112035	0.0112204
LOC107025935	-1.45354	4.67582	16.36	0.00112296	0.0112214
LOC107008565	2.74994	3.29176	16.3797	0.00112406	0.0112214
LOC107015638	1.14188	5.41	16.3538	0.00112468	0.0112214
LOC107020627	-1.40766	4.71701	16.3364	0.00112951	0.0112387
LOC107012911	-1.2686	5.23304	16.335	0.00112992	0.0112387
LOC107014263	1.68256	5.87996	17.7114	0.00113065	0.0112387
LOC107008587	-1.40562	4.76448	16.3211	0.00113381	0.0112561
LOC107021127	-0.798304	7.96466	16.3039	0.00113865	0.01129
LOC107026637	-1.48378	4.07055	16.2915	0.00114215	0.0113107
LOC107001117	-1.46908	4.33281	16.2528	0.00115313	0.0114053
LOC107011135	-1.18441	5.24656	16.2315	0.00115925	0.0114515
LOC107021535	2.54056	2.62949	16.2255	0.00116096	0.0114527
LOC107007510	1.43694	4.49011	16.2211	0.00116224	0.0114527
LOC107012930	1.35542	5.60346	16.211	0.00116516	0.0114549
LOC107007808	1.47798	4.32132	16.2104	0.00116534	0.0114549
LOC107012961	-1.86818	3.84401	16.1463	0.00118402	0.0116242
LOC107031865	-1.2704	5.14702	16.064	0.00120858	0.0118506
LOC107004848	0.743359	7.62185	16.0486	0.00121322	0.0118815
LOC107009602	-2.384	4.47737	17.5747	0.00121492	0.0118835
LOC107018995	-1.26582	5.16207	16.0035	0.00122695	0.0119865
LOC107021375	-0.784542	7.66263	15.9499	0.00124353	0.0121309
LOC107020794	-0.949096	7.00001	15.9459	0.00124478	0.0121309
LOC107002517	-1.0375	6.15777	15.939	0.00124695	0.0121372
LOC107014558	-2.28416	3.08906	15.9254	0.00125119	0.0121636
LOC107028460	1.17533	6.69973	16.2071	0.0012575	0.01221
LOC107009920	-1.827	4.16812	15.8731	0.00126772	0.0122943
LOC107018217	-0.807693	11.8961	15.8555	0.00127335	0.0123309
LOC107008957	-1.732	3.6798	15.8516	0.0012746	0.0123309
LOC107019970	-1.01762	8.41915	16.0595	0.00127973	0.0123651
LOC107003264	-1.8381	4.24143	15.8309	0.00128124	0.0123651
LOC107011223	1.86122	3.5633	15.8214	0.00128432	0.0123798
LOC107015184	-2.00274	3.25959	15.8127	0.00128715	0.0123921
LOC107022999	1.00823	6.82081	15.8021	0.00129057	0.0123989
LOC107028950	2.12268	3.4012	15.8005	0.00129109	0.0123989
LOC107007885	-1.03775	7.14887	15.8252	0.00129253	0.0123989
LOC107003463	1.11993	5.47758	15.7845	0.0012963	0.0124056
LOC107020281	0.952882	7.45947	15.7829	0.00129683	0.0124056
LOC107029214	-1.16295	5.22328	15.7796	0.0012979	0.0124056
LOC107026094	1.20324	5.64919	15.737	0.00131192	0.0125246
LOC107021689	-1.3897	4.85108	15.7259	0.0013156	0.01254
LOC107014520	0.881807	7.39982	15.7227	0.00131668	0.01254
LOC107023351	-1.11711	5.4913	15.69	0.0013276	0.0126288
LOC107020286	1.71984	3.78284	15.6714	0.00133386	0.0126725
LOC107007449	-1.10187	6.31737	15.6639	0.00133638	0.0126725
LOC107015731	-0.749061	8.91316	15.6598	0.00133779	0.0126725
LOC107006494	1.40235	6.43663	16.7864	0.00133855	0.0126725
LOC107018536	1.75093	4.25059	15.6479	0.00134181	0.0126835
LOC107026341	0.970372	6.44662	15.6447	0.0013429	0.0126835
LOC107028917	0.913772	6.83426	15.627	0.00134894	0.0127254
LOC107002639	2.39559	3.73843	15.6274	0.00135856	0.012801
LOC107002288	1.84726	4.90648	16.1646	0.00136047	0.0128038
LOC107002685	-0.825271	6.88114	15.5614	0.00137159	0.0128933
LOC107003443	1.84561	3.40472	15.5511	0.00137518	0.0129117
LOC107031669	1.03081	5.94505	15.5393	0.00137933	0.0129355
LOC107002611	-1.07269	5.26347	15.5178	0.00138687	0.0129909
LOC107014409	1.01635	5.83335	15.5051	0.00139138	0.0130179
LOC107007764	1.04637	5.99906	15.4875	0.0013976	0.0130607
LOC107014693	0.76514	9.40216	15.4693	0.0014041	0.0130984
LOC107024147	1.95907	3.41438	15.467	0.00140493	0.0130984
LOC107011886	-1.00843	5.47695	15.4518	0.0014104	0.013124
LOC107018147	0.726416	7.96689	15.4484	0.00141163	0.013124
LOC107011169	-0.855832	8.09009	15.4382	0.00141528	0.013124
LOC107026361	-1.38509	4.96365	15.4366	0.00141585	0.013124
LOC107031142	1.58788	4.4958	15.4348	0.00141651	0.013124
LOC107029801	-2.40788	3.55383	15.4598	0.00141757	0.013124
LOC107004685	1.79129	3.44367	15.4272	0.00141926	0.0131244
LOC107024279	-2.15295	3.26872	15.4178	0.00142268	0.0131366
LOC107002390	1.0687	6.80457	15.4353	0.00142645	0.0131366
LOC107013750	-1.23579	5.16664	15.4058	0.00142704	0.0131366
LOC107024638	-1.16081	5.62508	15.4055	0.00142717	0.0131366
LOC107018316	1.80566	4.26662	15.3723	0.00143931	0.013233
LOC107032088	-1.23621	4.8214	15.3547	0.00144581	0.0132775
LOC107031799	1.76625	4.82967	15.6218	0.00145183	0.0133173
LOC107004950	-0.705473	9.22423	15.3186	0.00145926	0.0133674
LOC107004561	0.778971	11.5188	15.3149	0.00146064	0.0133674
LOC107028089	1.55064	4.3426	15.3056	0.00146413	0.013384
LOC107008821	1.81795	4.715	15.5675	0.00147155	0.0134223
LOC107017856	1.05015	5.75455	15.2855	0.0014717	0.0134223
LOC107020531	0.906868	7.48154	15.2593	0.00148164	0.0134975
LOC107011265	-0.850258	7.74591	15.2406	0.00148875	0.0135468
LOC107004757	1.82991	3.31068	15.2248	0.00149481	0.0135864
LOC107008316	1.20214	5.20442	15.1601	0.00151992	0.0137989
LOC107029156	2.12238	3.98471	15.1779	0.00152355	0.0138041
LOC107027069	-1.9083	4.10079	15.1482	0.00152458	0.0138041
LOC107011368	-0.838735	7.31878	15.1438	0.00152633	0.0138041
LOC107009574	2.93986	2.65306	15.1369	0.00152904	0.0138041
LOC107016008	1.09069	5.9178	15.1366	0.00152917	0.0138041
LOC107002398	0.967641	6.46409	15.1018	0.00154297	0.0139129
LOC107005218	-0.933798	7.40646	15.0851	0.00154965	0.0139533
LOC107032446	-1.84883	4.29014	15.1087	0.00155095	0.0139533
LOC107004864	-0.871044	6.82515	15.0641	0.0015581	0.0140018
LOC107028251	1.45758	5.98283	15.8081	0.00156247	0.0140252
LOC107024270	3.20163	7.65691	27.6647	0.0015683	0.0140574
LOC107006633	-0.812173	6.5776	15.0357	0.00156959	0.0140574
LOC107004546	-0.754243	11.3296	15.0075	0.00158107	0.0141413
LOC107011400	-0.926075	5.9299	15.004	0.00158251	0.0141413
LOC107018664	1.05963	6.73037	15.0194	0.00158711	0.0141666
LOC107017979	0.852722	7.2559	14.9875	0.00158931	0.0141703
LOC107012802	-1.19728	4.93307	14.9811	0.00159196	0.0141781
LOC107018093	-0.697625	8.50615	14.9557	0.00160247	0.0142557
LOC107021140	-0.86955	6.41914	14.9378	0.00160997	0.0143065
LOC107019868	-1.40482	5.02068	14.9275	0.00161428	0.0143287
LOC107018735	1.03203	5.85136	14.9216	0.00161676	0.0143348
LOC107020848	0.786268	6.83309	14.9074	0.00162275	0.0143719
LOC107025839	1.17965	6.07386	14.8944	0.00162824	0.0143902
LOC107005852	-0.754747	7.75494	14.8939	0.00162844	0.0143902
LOC107015200	0.923918	6.21717	14.8848	0.00163231	0.0144085
LOC107015965	1.33737	5.59584	14.8993	0.00163729	0.0144364
LOC107005477	1.08561	5.42161	14.8411	0.00165098	0.0145283
LOC107017941	-0.934025	6.09233	14.8403	0.00165136	0.0145283
LOC107028514	-0.920726	6.50432	14.8106	0.00166419	0.0146251
LOC107008925	-1.20638	5.63065	14.8052	0.00166655	0.0146296
LOC107031012	1.50578	7.04625	17.3882	0.0016708	0.0146508
LOC107020351	0.742441	8.03499	14.7707	0.00168162	0.0147229
LOC107005521	-1.72829	4.27595	14.7682	0.00168273	0.0147229
LOC107008814	-0.773834	7.80116	14.7592	0.0016867	0.0147415
LOC107007956	1.08721	5.56793	14.7492	0.00169114	0.0147641
LOC107004536	0.687398	8.23877	14.7232	0.00170268	0.0148486
LOC107015729	-1.48705	4.10664	14.6973	0.00171428	0.0149067
LOC107018596	-0.808219	8.43411	14.6971	0.00171435	0.0149067
LOC107008731	-1.12365	4.91076	14.6947	0.00171545	0.0149067
LOC107012400	-1.57219	4.21403	14.6916	0.00171684	0.0149067
LOC107028845	1.73442	3.79428	14.6856	0.00171955	0.0149089
LOC107007211	2.16068	3.34708	14.6828	0.00172083	0.0149089
LOC107002409	0.898182	7.1481	14.6698	0.00172667	0.0149432
LOC107031952	-1.16744	5.21603	14.6439	0.00173849	0.0150292
LOC107007778	-0.87324	6.87644	14.6067	0.00175559	0.0151581
LOC107031539	1.04508	5.936	14.5992	0.00175905	0.0151581
LOC107019376	-2.21032	2.92237	14.599	0.00175911	0.0151581
LOC107015525	-0.836921	8.33635	14.5826	0.00176674	0.0152073
LOC107007782	0.799917	6.91432	14.5687	0.00177325	0.0152469
LOC107005263	-0.927633	5.83425	14.5446	0.00178453	0.0153274
LOC107015351	-1.23591	6.69468	15.3172	0.00179019	0.0153594
LOC107028538	1.35634	4.97552	14.52	0.00179615	0.0153939
LOC107030500	-2.88658	3.79488	15.8761	0.0018001	0.0154112
LOC107002671	-1.53641	4.54876	14.5059	0.00180284	0.0154181
LOC107012052	1.80971	3.38725	14.4835	0.00181354	0.0154783
LOC107010843	-0.834353	7.35262	14.483	0.00181377	0.0154783
LOC107011992	-1.86584	3.48873	14.4587	0.00182547	0.0155615
LOC107015749	-0.700542	9.6903	14.4498	0.00182978	0.0155815
LOC107007458	2.04994	2.94566	14.4373	0.00183587	0.0156166
LOC107018077	-1.7928	3.32792	14.423	0.00184284	0.0156592
LOC107007200	1.10538	7.04072	14.8969	0.00184896	0.0156945
LOC107014526	-1.08507	5.33153	14.4047	0.00185178	0.0157017
LOC107014494	-0.805257	7.87852	14.3681	0.00186984	0.0158338
LOC107031372	1.53726	4.50325	14.3651	0.00187134	0.0158338
LOC107032621	2.16361	3.75711	14.3578	0.00187496	0.0158476
LOC107001838	1.54574	5.20457	14.5842	0.0018877	0.0159123
LOC107015777	-1.00238	8.20346	14.6618	0.00188785	0.0159123
LOC107027271	-1.5641	3.73846	14.3306	0.00188861	0.0159123
LOC107016306	1.47054	6.04051	15.2833	0.00189471	0.0159468
LOC107020871	-0.907107	5.87758	14.2988	0.00190466	0.0160136
LOC107023031	2.04006	3.59211	14.2641	0.00192234	0.0161452
LOC107024386	-1.79226	3.09739	14.2338	0.00193794	0.0162591
LOC107023710	-0.800753	7.27394	14.2247	0.00194263	0.0162813
LOC107017728	-0.704635	10.146	14.1696	0.00197144	0.0164902
LOC107005427	1.08554	5.76026	14.1691	0.00197169	0.0164902
LOC107021010	-0.869687	7.71877	14.1216	0.00199696	0.016684
LOC107022048	0.893931	6.37302	14.0985	0.00200937	0.0167672
LOC107014451	-0.796744	6.59603	14.0927	0.00201248	0.0167672
LOC107004464	-0.683165	8.64576	14.0913	0.00201324	0.0167672
LOC107025633	0.847427	13.7634	14.0826	0.00201796	0.016789
LOC107004673	1.05287	5.95814	14.0783	0.00202028	0.0167907
LOC107023164	1.508	4.37909	14.0425	0.00203983	0.0169242
LOC107021643	-1.92579	3.71988	14.0411	0.00204059	0.0169242
LOC107012271	-1.0372	5.72985	14.0319	0.00204566	0.0169485
LOC107010402	-1.95401	3.83717	14.023	0.00205053	0.0169712
LOC107029255	-0.820116	6.22889	13.9952	0.00206595	0.0170811
LOC107010290	2.24994	7.0609	20.37	0.00210248	0.0173651
LOC107004765	1.81066	3.80114	13.8858	0.00212789	0.0175567
LOC107011233	-0.864776	7.02788	13.8655	0.00213957	0.0176348
LOC107019110	-2.30539	3.8782	14.2657	0.00217562	0.0179065
LOC107011708	-0.675838	9.4732	13.8015	0.00217703	0.0179065
LOC107031848	1.58301	5.64292	14.6623	0.00220331	0.018074
LOC107007111	0.734285	11.9117	13.7561	0.00220401	0.018074
LOC107030507	1.73779	3.47953	13.7558	0.00220421	0.018074
LOC107007802	-0.898416	8.50754	13.7272	0.00223524	0.0183097
LOC107026049	-1.2056	5.70067	13.7005	0.00223766	0.0183106
LOC107029231	-0.754998	9.01373	13.6482	0.00226977	0.0185423
LOC107026859	2.09177	2.84187	13.6468	0.00227063	0.0185423
LOC107011590	0.749309	6.7707	13.6158	0.00228995	0.018681
LOC107011283	-0.783877	10.1559	13.5964	0.00230217	0.0187613
LOC107008863	2.06385	3.19347	13.5791	0.00231308	0.018831
LOC107031122	1.61611	5.16266	14.0194	0.00231816	0.0188531
LOC107007995	0.98438	5.45649	13.5563	0.00232755	0.0189102
LOC107023628	-0.710947	8.89551	13.5421	0.00233661	0.0189644
LOC107016143	-1.1737	5.46096	13.538	0.00233926	0.0189666
LOC107019706	1.28901	4.64392	13.5321	0.00234304	0.0189779
LOC107004612	0.729545	8.72449	13.5035	0.00236152	0.0191082
LOC107031785	-1.66576	4.20124	13.4969	0.00236583	0.0191236
LOC107021688	-2.94783	3.05711	13.9297	0.00237269	0.0191596
LOC107028486	1.45535	6.65854	15.337	0.00237897	0.0191908
LOC107007502	1.38327	4.9678	13.471	0.00238273	0.0192017
LOC107008468	1.27076	5.4548	13.4423	0.00240156	0.0193339
LOC107017758	0.821761	9.18828	13.4271	0.00241163	0.0193953
LOC107017654	-1.30275	4.89488	13.4112	0.00242226	0.0194601
LOC107028606	-1.34628	4.50067	13.4077	0.00242457	0.0194601
LOC107004344	-2.44688	4.14784	14.6501	0.00243864	0.0195533
LOC107021062	-1.15381	4.8403	13.3595	0.00245704	0.0196687
LOC107002278	1.73892	4.69097	13.7119	0.00245797	0.0196687
LOC107020357	0.900464	7.66929	13.3761	0.00246052	0.0196693
LOC107002386	0.773554	6.72676	13.3315	0.00247609	0.0197584
LOC107011338	-1.77642	3.77974	13.33	0.00247718	0.0197584
LOC107011134	0.763123	6.98248	13.3271	0.0024791	0.0197584
LOC107031281	-0.649499	9.01319	13.315	0.00248746	0.0198052
LOC107014389	1.78689	3.51016	13.2856	0.00250776	0.0199468
LOC107011451	-0.853684	6.28516	13.2734	0.00251623	0.0199866
LOC107002184	1.73497	4.2001	13.2711	0.00251783	0.0199866
LOC107015995	0.773539	6.85644	13.2676	0.00252029	0.0199866
LOC107012236	-0.839319	6.12452	13.2619	0.00252426	0.0199982
LOC107011155	1.16067	6.50159	13.6768	0.00252816	0.0200092
LOC107026247	1.41521	5.28547	13.3594	0.00253939	0.0200756
LOC107023875	-0.966577	5.89368	13.2373	0.0025416	0.0200756
LOC107009397	-1.93383	3.55112	13.2181	0.00255517	0.020143
LOC107008353	-0.82906	9.46523	13.2173	0.00255575	0.020143
LOC107018007	-0.769866	7.622	13.2127	0.00255898	0.020143
LOC107020592	0.984944	5.35576	13.2109	0.00256026	0.020143
LOC107026538	0.92827	5.87776	13.1891	0.00257582	0.0202455
LOC107016017	-1.46903	5.99481	14.2551	0.00258695	0.0203129
LOC107012310	-1.67321	4.43653	13.1861	0.0025932	0.0203419
LOC107017413	2.45452	2.95412	13.1544	0.00260084	0.0203818
LOC107004963	0.917114	6.09113	13.1492	0.00260456	0.0203908
LOC107010921	0.876543	6.09321	13.1368	0.00261358	0.0204265
LOC107023195	2.11993	2.6974	13.133	0.00261636	0.0204265
LOC107023517	-1.02579	5.27843	13.1316	0.00261736	0.0204265
LOC107028964	1.94918	4.50163	13.7313	0.00261938	0.0204265
LOC107011189	1.59177	5.19472	13.6028	0.00264973	0.020643
LOC107005471	-0.788907	6.43386	13.0806	0.00265489	0.020663
LOC107023895	-1.6823	3.51581	13.0692	0.00266334	0.0207085
LOC107020838	1.21294	4.50666	13.052	0.0026762	0.0207882
LOC107025896	-2.28427	6.13838	17.817	0.00268608	0.0208446
LOC107002494	1.14303	5.64227	13.0285	0.00269381	0.0208842
LOC107021145	0.998798	5.25544	13.0118	0.00270645	0.0209618
LOC107007941	1.69621	3.31155	13.0026	0.00271343	0.0209816
LOC107028789	1.4358	4.50806	13.0015	0.00271427	0.0209816
LOC107008004	0.774841	6.32554	12.988	0.0027246	0.021041
LOC107023738	1.29818	4.44781	12.9769	0.00273303	0.0210856
LOC107027321	1.66234	5.84275	14.4737	0.00276538	0.0213146
LOC107029087	-0.7597	6.58895	12.9291	0.00276996	0.0213292
LOC107015261	0.64057	8.71013	12.9254	0.00277286	0.0213309
LOC107020359	1.49913	4.42282	12.902	0.00279116	0.0214452
LOC107017991	-0.804585	6.32145	12.8995	0.0027931	0.0214452
LOC107023945	-1.77418	3.16437	12.8922	0.00279889	0.0214689
LOC107031775	-1.73499	3.28269	12.8848	0.00280472	0.021493
LOC107005202	0.669637	7.5241	12.8747	0.00281267	0.0215188
LOC107007907	-1.31053	5.24549	12.8915	0.00281552	0.0215188
LOC107016184	1.56917	4.30582	12.8703	0.00281621	0.0215188
LOC107015459	1.14859	5.02119	12.8637	0.00282138	0.0215377
LOC107027905	0.835561	7.07591	12.8514	0.00283123	0.0215865
LOC107008055	-0.806356	7.38859	12.8489	0.0028332	0.0215865
LOC107030584	1.48565	4.22253	12.8376	0.00284225	0.0216348
LOC107007503	-1.74938	3.33703	12.8169	0.00285886	0.0217271
LOC107005272	2.15814	3.46739	12.8157	0.00285984	0.0217271
LOC107007659	1.49192	3.91191	12.7912	0.00287969	0.0218571
LOC107002389	1.06789	5.23165	12.7789	0.00288973	0.0219076
LOC107011796	-1.02921	8.17159	13.4169	0.00289185	0.0219076
LOC107018323	-1.0969	5.21715	12.7474	0.00291557	0.0220663
LOC107024319	-1.17829	4.46883	12.7304	0.0029297	0.0221522
LOC107020427	0.987504	5.61648	12.726	0.00293333	0.0221586
LOC107020971	-1.19364	4.97697	12.7201	0.00293826	0.0221748
LOC107028628	-0.749318	7.56743	12.7141	0.00294324	0.0221913
LOC107026306	0.709389	7.71425	12.6826	0.00296965	0.022353
LOC107018667	-0.844707	7.04758	12.6818	0.00297029	0.022353
LOC107023703	-0.761201	9.32575	12.6572	0.00299115	0.0224887
LOC107007116	1.71433	5.3781	13.7758	0.00300954	0.0226056
LOC107002895	1.05906	5.09223	12.621	0.00302206	0.0226783
LOC107012519	1.73832	3.67119	12.607	0.00303419	0.0227478
LOC107002403	1.78564	3.36478	12.6022	0.00303828	0.0227571
LOC107028398	1.18732	5.22046	12.5791	0.00305836	0.0228859
LOC107011567	0.914683	5.47734	12.5668	0.00306907	0.0229445
LOC107022673	-1.68959	3.25203	12.5615	0.00307373	0.0229578
LOC107017751	1.21024	4.76179	12.5271	0.00310408	0.0231628
LOC107011102	1.56223	3.55647	12.5226	0.00310803	0.0231705
LOC107012151	1.66538	3.44099	12.5099	0.00311935	0.0232167
LOC107017757	0.659086	9.85317	12.5091	0.00312005	0.0232167
LOC107018248	-1.29315	4.44096	12.5042	0.00312445	0.0232277
LOC107008667	-1.7729	4.09814	12.5145	0.00313252	0.023266
LOC107020529	0.977766	6.30462	12.4894	0.00313774	0.0232665
LOC107002300	-0.979099	5.52393	12.486	0.00314077	0.0232665
LOC107017746	0.725087	8.66821	12.4853	0.00314135	0.0232665
LOC107016268	1.58477	3.45717	12.4702	0.00315502	0.0233442
LOC107017920	-1.24438	5.26626	12.4672	0.00315772	0.0233442
LOC107031219	1.23658	4.68735	12.4476	0.00317547	0.0234537
LOC107029192	-1.7237	3.4744	12.4006	0.00321859	0.0237502
LOC107002478	-1.21584	5.61004	12.3685	0.00326617	0.0240687
LOC107008384	1.56409	3.77544	12.3453	0.00327018	0.0240687
LOC107017946	2.16189	2.5723	12.3446	0.00327083	0.0240687
LOC107026458	-1.212	5.44014	12.3212	0.00329289	0.0242087
LOC107002181	0.790199	8.15125	12.3084	0.00330513	0.0242762
LOC107015577	-0.730692	9.98938	12.2998	0.00331325	0.0243134
LOC107026673	1.75479	4.00295	12.29	0.00332266	0.0243601
LOC107024051	0.875298	5.61989	12.2828	0.00332955	0.0243881
LOC107020873	-1.55875	4.98559	12.6493	0.00333869	0.0244326
LOC107020321	1.10998	5.54699	12.2492	0.00336202	0.0245807
LOC107008499	-0.989416	5.00897	12.1926	0.00341752	0.0249382
LOC107003349	-0.848257	7.07029	12.1902	0.00341991	0.0249382
LOC107032699	2.18207	2.91653	12.1875	0.00342258	0.0249382
LOC107015620	-0.922974	6.13522	12.1866	0.00342344	0.0249382
LOC107027191	1.32447	5.66873	12.5266	0.00344506	0.0250633
LOC107023384	-0.689772	7.5404	12.1631	0.00344691	0.0250633
LOC107007602	-0.872937	5.85038	12.1568	0.00345317	0.0250802
LOC107012012	-1.30857	4.45894	12.1503	0.00345974	0.0250802
LOC107031634	1.53479	3.84134	12.1495	0.00346055	0.0250802
LOC107026881	1.03556	5.52186	12.1482	0.00346184	0.0250802
LOC107032029	-0.684819	8.7333	12.1384	0.00347168	0.0251201
LOC107031285	1.84739	3.04514	12.1355	0.00347462	0.0251201
LOC107002223	0.838651	6.53661	12.1333	0.0034768	0.0251201
LOC107027124	-1.47327	3.67884	12.112	0.00349839	0.0252531
LOC107012427	-1.18182	4.58522	12.1037	0.00350688	0.0252915
LOC107028587	0.914217	5.74974	12.0578	0.00355395	0.0256022
LOC107011510	1.64109	3.97429	12.0555	0.0035564	0.0256022
LOC107029275	-0.757308	8.02154	12.0455	0.0035668	0.0256539
LOC107015649	2.15365	2.99456	12.0377	0.00357489	0.0256702
LOC107002218	1.21485	4.59313	12.0371	0.00357552	0.0256702
LOC107029506	-0.885128	5.65236	11.9834	0.00363203	0.0260175
LOC107020639	0.995145	5.8796	11.9823	0.00363319	0.0260175
LOC107012960	1.95981	3.13553	11.9814	0.00363412	0.0260175
LOC107025922	0.672636	7.44694	11.9787	0.00363696	0.0260175
LOC107021172	0.854938	5.9253	11.9683	0.003648	0.0260615
LOC107020874	-0.851298	6.44231	11.9652	0.00365139	0.0260615
LOC107031820	-0.753503	7.28446	11.9628	0.0036539	0.0260615
LOC107011922	-1.17748	4.44423	11.9607	0.0036562	0.0260615
LOC107010987	0.840511	5.78162	11.9321	0.00368684	0.0262518
LOC107028656	0.738367	6.93429	11.9294	0.00368975	0.0262518
LOC107024392	1.60443	3.54724	11.9259	0.00369355	0.0262518
LOC107014245	1.44938	3.92204	11.9236	0.00369609	0.0262518
LOC107011721	-1.48951	3.80065	11.9031	0.00371832	0.0263862
LOC107009684	-1.1072	5.4815	11.8943	0.00372792	0.0264307
LOC107027978	-1.26954	4.33687	11.8785	0.00374524	0.0265299
LOC107021528	-1.07733	4.73542	11.8588	0.00376702	0.0266499
LOC107008137	-0.955414	5.43594	11.8571	0.00376887	0.0266499
LOC107029487	-1.59071	3.86513	11.8483	0.00377861	0.026695
LOC107032078	-1.60441	3.25267	11.8292	0.00379989	0.0268216
LOC107032070	-1.01405	5.7181	11.8204	0.00380974	0.0268673
LOC107016140	-1.02783	5.749	11.8056	0.00382643	0.0269611
LOC107004712	0.639393	7.79657	11.7842	0.0038506	0.0270863
LOC107020349	0.812028	8.3411	11.7828	0.00385217	0.0270863
LOC107011559	2.26946	3.10029	11.7793	0.0038562	0.0270863
LOC107014763	-0.722113	8.96273	11.7779	0.00385781	0.0270863
LOC107015487	-1.15564	4.49019	11.7727	0.00386363	0.0271033
LOC107015586	-0.710313	9.37882	11.7625	0.00387533	0.0271614
LOC107005549	1.12674	5.13362	11.7399	0.00390121	0.0273188
LOC107020374	2.16709	3.12607	11.7112	0.00393447	0.0275183
LOC107020326	0.69824	7.61496	11.7065	0.00393992	0.0275183
LOC107011573	0.773854	6.26235	11.7064	0.00394008	0.0275183
LOC107015642	0.741714	7.40535	11.6971	0.00395092	0.0275699
LOC107016107	0.917346	5.98988	11.6931	0.0039556	0.0275783
LOC107031131	1.11482	5.05381	11.6862	0.0039637	0.0276106
LOC107002366	1.23213	5.96942	12.0116	0.00398553	0.0277385
LOC107015299	-0.633249	9.00615	11.6595	0.00399507	0.0277806
LOC107025812	-1.25495	4.89588	11.6492	0.00400735	0.0278416
LOC107026377	-0.694624	9.16736	11.6316	0.00402834	0.0279631
LOC107001191	-1.01846	5.92785	11.6185	0.00404403	0.0280245
LOC107023831	1.18981	4.40995	11.6183	0.00404423	0.0280245
LOC107031164	0.736931	7.21887	11.5972	0.00406965	0.0281762
LOC107008513	0.883172	6.66257	11.5926	0.00407528	0.0281906
LOC114078147	-1.7624	9.2838	16.033	0.00408857	0.028258
LOC107007417	-0.737822	9.07243	11.5749	0.00409677	0.0282901
LOC107025817	-0.754982	11.3607	11.5612	0.0041135	0.0283601
LOC107017700	0.681552	8.60791	11.5607	0.00411403	0.0283601
LOC107026420	-1.76924	3.56468	11.5382	0.00414173	0.0285263
LOC107008646	-1.10131	4.62281	11.5288	0.00415327	0.0285811
LOC107031875	0.857782	7.18555	11.5311	0.00416823	0.028638
LOC107011511	-0.758742	6.83526	11.5164	0.00416873	0.028638
LOC107027065	-0.671596	7.45005	11.5127	0.00417336	0.028645
LOC107014351	0.851735	7.14286	11.5048	0.0041831	0.0286872
LOC107014671	1.10856	5.73803	11.4951	0.00419532	0.0287462
LOC107002653	-0.714033	10.526	11.4875	0.00420476	0.0287862
LOC107029469	-1.05968	5.66013	11.4704	0.0042263	0.0289088
LOC114077708	-1.68679	15.5942	15.507	0.00423516	0.0289445
LOC107002679	-0.736029	6.79549	11.4529	0.00424843	0.0289872
LOC107024122	-1.41375	4.56413	11.4527	0.00424869	0.0289872
LOC107023183	1.083	4.63875	11.441	0.00426362	0.0290461
LOC107008054	-0.659708	7.88186	11.4398	0.00426511	0.0290461
LOC107025505	0.824666	6.67465	11.4345	0.00427186	0.0290461
LOC107002698	0.717948	7.57242	11.4345	0.00427191	0.0290461
LOC107018278	0.777634	6.12263	11.4269	0.0042816	0.0290871
LOC107018682	-0.779299	6.84423	11.4197	0.0042909	0.0291255
LOC107027000	0.885305	5.68305	11.4132	0.00429928	0.0291575
LOC107015953	0.78016	6.6541	11.4079	0.00430602	0.0291783
LOC107023204	2.16385	3.27157	11.3895	0.00432987	0.0292921
LOC107018738	-1.19703	4.16251	11.3893	0.00433017	0.0292921
LOC107031267	1.18868	4.53446	11.3814	0.0043404	0.0293127
LOC107010975	-0.625618	7.33076	11.3813	0.00434057	0.0293127
LOC107020513	0.709834	6.72978	11.358	0.00437094	0.0294928
LOC107012175	1.8541	3.40431	11.3523	0.00437853	0.0295189
LOC107005114	0.980217	5.92631	11.3433	0.00439035	0.0295736
LOC107015785	-1.46536	3.69726	11.3066	0.00443902	0.0298629
LOC107026511	-1.4302	4.12213	11.3053	0.0044408	0.0298629
LOC107021499	-0.998759	4.94623	11.2968	0.00445218	0.0299141
LOC107004522	0.999118	6.03968	11.2765	0.00447939	0.0300716
LOC107023258	-1.11083	4.60504	11.2705	0.0044876	0.0301013
LOC107018780	0.762335	6.38466	11.2659	0.00449382	0.0301176
LOC107023521	-0.95751	6.20128	11.2551	0.00450848	0.0301905
LOC107020498	0.939968	6.42239	11.2469	0.0045196	0.0302185
LOC107011469	-0.766334	6.02338	11.2441	0.00452336	0.0302185
LOC107007726	0.889961	6.2243	11.2436	0.00452404	0.0302185
LOC107004715	1.18033	4.70228	11.2325	0.0045392	0.0302538
LOC107005296	0.680336	8.13368	11.232	0.00453996	0.0302538
LOC107002263	1.49625	3.91976	11.2292	0.0045438	0.0302538
LOC107031113	1.06975	6.4649	11.5429	0.00454452	0.0302538
LOC107015581	-0.601108	8.85903	11.2198	0.00455669	0.0303094
LOC107012527	-1.67648	4.06324	11.2007	0.00460531	0.0306073
LOC107005663	-1.18523	4.31871	11.1561	0.00464532	0.0308474
LOC107028736	1.18201	4.81519	11.1519	0.0046512	0.0308535
LOC107023109	1.23428	5.81535	11.4635	0.004654	0.0308535
LOC107017844	0.728553	8.35247	11.1295	0.00468298	0.0310199
LOC107008722	-0.747721	6.42092	11.1214	0.00469452	0.0310291
LOC107004656	1.64134	3.68442	11.1156	0.00470276	0.0310291
LOC107028578	1.29679	5.48534	11.3614	0.00470457	0.0310291
LOC107026321	-0.654274	7.02632	11.1112	0.00470906	0.0310291
LOC107008098	0.843148	6.20979	11.1102	0.00471048	0.0310291
LOC107020186	-0.662487	8.47546	11.11	0.00471076	0.0310291
LOC107031702	0.927913	5.45796	11.1094	0.00471165	0.0310291
LOC107012866	-1.58814	3.82962	11.1047	0.00471828	0.031047
LOC107020402	1.04243	7.2166	11.7177	0.00472232	0.031048
LOC107003054	0.956534	7.11136	11.384	0.00475799	0.0312567
LOC107005982	1.97795	3.38528	11.0603	0.00478246	0.0313916
LOC107029662	-1.95868	3.39639	11.0448	0.00480497	0.0315133
LOC107010269	-2.77627	2.82138	11.346	0.00481072	0.0315251
LOC107007451	1.56758	3.29974	11.0314	0.00482465	0.0315904
LOC107017673	-0.70624	7.41203	11.0242	0.00483525	0.0316083
LOC107005253	-0.690625	10.5523	11.0241	0.00483533	0.0316083
LOC107018213	0.729544	7.38367	11.0111	0.00485457	0.031708
LOC107007708	-0.820704	6.02548	10.9977	0.00487451	0.0318121
LOC107015572	-0.827815	6.23138	10.9919	0.00488311	0.0318422
LOC107015585	-0.933479	5.26365	10.9801	0.00490074	0.031931
LOC107007190	1.24913	4.90115	10.9502	0.0049456	0.0321963
LOC107025902	0.757366	7.51497	10.9476	0.00494954	0.0321963
LOC107031120	0.722592	6.90021	10.9351	0.00496852	0.0322933
LOC107028797	-1.44547	6.6425	12.9242	0.00498221	0.0323559
LOC107026679	1.17505	4.25753	10.9077	0.00501034	0.0325121
LOC107023691	-0.725596	8.37457	10.9028	0.00501793	0.0325348
LOC107024524	1.68532	3.28353	10.8924	0.00503399	0.0326124
LOC107004419	-0.591995	10.312	10.8491	0.0051012	0.0330209
LOC107018898	-0.848065	7.32826	10.8576	0.00511169	0.033062
LOC107015536	-0.722789	7.33046	10.8392	0.00511673	0.0330677
LOC107020343	2.47913	2.9343	10.8452	0.00513116	0.0331043
LOC107020385	-0.712849	7.84006	10.8264	0.00513691	0.0331043
LOC107025533	1.63219	4.44958	11.0157	0.00513775	0.0331043
LOC107007035	1.81154	3.3596	10.8251	0.00513903	0.0331043
LOC107011033	0.952701	5.12075	10.8193	0.00514819	0.0331178
LOC107008841	2.07518	2.5235	10.8185	0.00514945	0.0331178
LOC107024744	1.17145	4.33321	10.7875	0.0051988	0.0333849
LOC107017808	0.867823	7.08988	10.8021	0.00519936	0.0333849
LOC107014393	1.19989	4.23473	10.7678	0.00523047	0.0335576
LOC107007492	-0.739797	7.14997	10.7521	0.00525587	0.0336934
LOC107018722	1.01328	4.69266	10.7264	0.0052977	0.0339343
LOC107017798	1.29122	6.33622	11.6693	0.00530238	0.033937
LOC107025355	1.88265	3.50661	10.7082	0.00532756	0.0340707
LOC107008534	1.96542	3.29547	10.7025	0.00533697	0.0341035
LOC107017994	0.935071	5.57091	10.6943	0.00535037	0.0341617
LOC107031760	-0.971589	4.7606	10.6822	0.00537059	0.0342633
LOC107002569	0.733926	8.47128	10.6638	0.00540123	0.0344312
LOC107014659	-1.79669	2.9548	10.6411	0.00543926	0.0346307
LOC107018487	0.722925	7.01911	10.6364	0.0054473	0.0346307
LOC107026742	1.62779	4.02575	10.6312	0.00545603	0.0346307
LOC107017215	-1.38331	5.65328	11.2973	0.00545719	0.0346307
LOC107020056	1.11847	4.74077	10.6292	0.0054594	0.0346307
LOC107002309	1.6682	3.61271	10.6276	0.00546206	0.0346307
LOC107002807	1.09012	4.64904	10.6271	0.00546298	0.0346307
LOC107017910	0.612045	7.70118	10.6221	0.00547146	0.0346318
LOC107008973	-1.80545	3.0865	10.6219	0.00547184	0.0346318
LOC107029421	1.60945	3.31604	10.6075	0.00549636	0.0347593
LOC107011837	-0.683165	6.78213	10.5996	0.00550984	0.0348169
LOC107007360	-0.722167	7.01292	10.5941	0.00551924	0.0348487
LOC107014121	-0.661352	8.79432	10.5711	0.00555883	0.0350593
LOC107014484	2.00579	3.05746	10.5696	0.0055614	0.0350593
LOC107020690	-0.650158	9.58296	10.5564	0.00558435	0.0351761
LOC107020429	-0.829614	5.85111	10.5475	0.00559981	0.0352456
LOC107025341	1.39538	4.35156	10.5443	0.0056053	0.0352523
LOC107020480	1.66912	3.20624	10.5376	0.00561708	0.0352985
LOC107018161	-0.718942	6.77696	10.533	0.00562514	0.0353213
LOC107021100	1.22275	4.01035	10.5282	0.00563356	0.0353391
LOC107008659	1.65826	3.36459	10.5263	0.00563686	0.0353391
LOC107011472	-1.23466	4.37795	10.517	0.00565315	0.0354134
LOC107007316	0.950118	5.64595	10.5102	0.0056652	0.0354609
LOC107021318	-0.781282	8.49756	10.5026	0.00570403	0.0356486
LOC107023596	-0.961119	5.82986	10.4883	0.00570413	0.0356486
LOC107023910	-0.849203	7.94531	10.6187	0.0057311	0.0357684
LOC107023139	-1.24209	4.78974	10.4725	0.00573229	0.0357684
LOC107007590	-0.732157	7.00528	10.4545	0.00576459	0.0359418
LOC107008273	-0.767448	6.99945	10.4461	0.00577968	0.0360077
LOC107031607	1.149	4.54943	10.4399	0.00579091	0.0360494
LOC107007556	-0.760683	8.46678	10.4365	0.00579712	0.0360599
LOC107011485	-1.00125	4.9758	10.4324	0.00580453	0.0360734
LOC107018891	0.66423	7.21292	10.4303	0.00580835	0.0360734
LOC107002969	0.986823	5.68515	10.4275	0.0058134	0.0360766
LOC107006017	-1.38105	3.96747	10.4205	0.00582628	0.0361284
LOC107024082	-1.58785	4.34204	10.5556	0.00584271	0.0362021
LOC107007291	1.80966	3.38562	10.4056	0.00585355	0.0362036
LOC107018365	0.904252	8.01556	10.7297	0.00585422	0.0362036
LOC107028463	0.898818	6.34131	10.4039	0.0058566	0.0362036
LOC107011083	2.01801	2.91198	10.3887	0.00588454	0.0363202
LOC107007992	1.40369	3.75048	10.3887	0.00588459	0.0363202
LOC107020454	0.836802	5.54186	10.3841	0.00589311	0.0363251
LOC107020467	1.06862	4.64869	10.3833	0.00589451	0.0363251
LOC107004584	0.744133	6.35387	10.3692	0.00592063	0.0364554
LOC107004727	1.30976	5.76223	10.9124	0.0059248	0.0364554
LOC107017612	-1.17969	8.76895	12.0101	0.00592961	0.0364568
LOC107018350	0.827132	6.5056	10.3609	0.00593611	0.0364686
LOC107005675	1.53657	5.48788	11.2494	0.00596648	0.0366269
LOC107008029	-0.659577	7.14321	10.3354	0.00598386	0.0366822
LOC107029350	-0.603093	7.35704	10.335	0.00598469	0.0366822
LOC107005221	-0.84049	7.67582	10.4363	0.00599418	0.036712
LOC107017983	0.75848	6.61714	10.3256	0.00600235	0.0367338
LOC107023308	1.04268	4.5502	10.3152	0.00602193	0.0367973
LOC107018024	1.38491	4.33957	10.3152	0.00602196	0.0367973
LOC107004611	1.58997	4.37058	10.4374	0.00605839	0.0369915
LOC107020560	-0.708363	7.20849	10.2896	0.00607068	0.0370381
LOC107006063	1.41561	6.62796	12.0665	0.00609099	0.0371336
LOC107005026	-1.45146	3.50186	10.2694	0.00610948	0.0372178
LOC107031540	1.9004	3.71469	10.2798	0.00611593	0.0372286
LOC107018369	1.66145	3.12924	10.2602	0.0061273	0.0372694
LOC107005030	-0.832619	5.74968	10.2541	0.00613912	0.0372989
LOC107020810	0.894616	5.39387	10.2528	0.00614152	0.0372989
LOC107014328	0.726403	6.48835	10.2455	0.00615579	0.037357
LOC107022651	-1.69418	3.44135	10.2418	0.00616299	0.0373722
LOC107015804	0.726005	6.29211	10.225	0.00619568	0.0375416
LOC107012349	1.15864	4.57646	10.2209	0.00620371	0.0375416
LOC107018526	-0.930041	5.87727	10.2202	0.00620507	0.0375416
LOC107020102	2.07493	3.06514	10.2172	0.00621112	0.0375497
LOC107002762	0.994178	7.26561	10.7435	0.00622036	0.037577
LOC107016949	0.861779	6.77094	10.2007	0.00627033	0.0378502
LOC107007487	1.07326	5.59615	10.1769	0.00629082	0.0379451
LOC107001612	-1.09955	4.67498	10.1631	0.00631828	0.0380819
LOC107002581	-0.948181	5.1718	10.1564	0.00633172	0.038134
LOC107012500	-0.717732	6.12453	10.1485	0.00634754	0.0382004
LOC107026013	-0.860858	5.2559	10.1169	0.00641166	0.038552
LOC107006726	-0.827262	5.49953	10.1149	0.00641565	0.038552
LOC107015584	1.55714	3.29495	10.1009	0.00644431	0.0386379
LOC107014944	0.768963	7.07153	10.1007	0.00644464	0.0386379
LOC107009267	-2.05998	3.32792	10.1852	0.00644672	0.0386379
LOC107004744	-0.592269	8.16686	10.0972	0.0064518	0.0386379
LOC107021166	0.838235	5.37222	10.096	0.00645421	0.0386379
LOC107031124	0.584415	7.91678	10.0918	0.00646298	0.0386613
LOC107002277	1.41252	3.72633	10.0697	0.0065085	0.0388794
LOC107028915	0.934822	5.31181	10.0682	0.00651152	0.0388794
LOC107011653	1.02866	5.61671	10.067	0.00651408	0.0388794
LOC107026236	-0.846953	5.91482	10.0605	0.00652764	0.0388894
LOC107012118	0.899833	6.48333	10.0706	0.00653424	0.0388894
LOC107004502	1.14563	5.58759	10.1304	0.00653527	0.0388894
LOC107025925	0.728534	7.9768	10.0568	0.0065353	0.0388894
LOC107022010	1.06804	5.37071	10.0483	0.00655298	0.0389655
LOC107015782	-0.897261	5.26844	10.0341	0.00658282	0.0391137
LOC107025889	1.47985	3.98732	10.0283	0.00659482	0.0391423
LOC107018924	-0.929981	4.98917	10.0271	0.00659746	0.0391423
LOC107006844	1.82653	2.65747	10.0223	0.00660743	0.0391723
LOC107008861	-1.43359	4.33753	10.0141	0.00665258	0.0393813
LOC107005231	1.89453	3.04594	10.001	0.00665258	0.0393813
LOC107026404	-1.00973	5.1587	9.9969	0.00666132	0.0394037
LOC107018222	1.50768	4.08546	9.96074	0.00673874	0.0398321
LOC107017742	1.70248	5.79169	11.7431	0.0067453	0.0398413
LOC107029092	1.07307	4.61695	9.93837	0.00678717	0.0400589
LOC107023714	1.15792	4.69379	9.89723	0.00687727	0.0405606
LOC107023454	-0.843372	6.56099	9.89431	0.00688373	0.0405686
LOC107011455	-1.26988	5.04294	9.96867	0.00690342	0.0406546
LOC107023976	-1.35865	3.66177	9.87921	0.00691718	0.0407055
LOC107012235	-0.779281	5.93251	9.87161	0.00693407	0.0407748
LOC107012397	-1.27227	3.83961	9.84346	0.00699711	0.0411151
LOC107004085	-3.53338	4.63922	13.7449	0.00703959	0.0413342
LOC107007414	1.3288	4.89382	9.89212	0.00706702	0.0414647
LOC107018011	1.69327	2.8258	9.80945	0.00707414	0.0414759
LOC107024325	1.63178	2.89366	9.80023	0.00709522	0.0415689
LOC107007327	1.46156	3.83533	9.79614	0.00710457	0.0415931
LOC107008198	0.669531	7.06222	9.7936	0.00711038	0.0415965
LOC107017873	-0.789226	6.59409	9.76769	0.00717009	0.041915
LOC107014370	1.30559	4.62809	9.76093	0.00718574	0.0419757
LOC107016331	-0.914651	5.34343	9.75338	0.00720329	0.0420474
LOC107020380	0.763373	10.3031	9.74899	0.0072428	0.0422274
LOC107032137	2.15197	2.89252	9.73563	0.00724474	0.0422274
LOC107031171	2.04791	3.30506	9.74419	0.007254	0.0422505
LOC107005053	0.834636	5.72915	9.72633	0.00726657	0.0422927
LOC107028388	-0.931506	5.30252	9.72206	0.00727661	0.0423193
LOC107031065	0.736217	6.42106	9.71987	0.00728177	0.0423193
LOC107024118	0.899233	5.15886	9.71468	0.00729401	0.0423596
LOC107018265	-0.699845	6.56358	9.69038	0.00735166	0.0426632
LOC107028532	-0.760316	8.21494	9.6954	0.00736926	0.0427285
LOC107005449	1.30333	4.21523	9.68116	0.00737365	0.0427285
LOC107016255	1.63587	2.8956	9.66845	0.0074041	0.0428738
LOC107017807	-0.711448	6.45521	9.66285	0.00741757	0.0428975
LOC107014634	1.3811	3.73016	9.66227	0.00741897	0.0428975
LOC107021092	-1.02573	4.54416	9.65789	0.00742951	0.0429273
LOC107029341	-0.850399	5.62089	9.64954	0.0074497	0.0430127
LOC107004590	0.578535	8.3018	9.64663	0.00745673	0.0430221
LOC107017899	1.48182	3.75678	9.64294	0.00746566	0.0430424
LOC107005369	-0.778269	5.91745	9.62881	0.00750002	0.0432093
LOC107004987	-0.882972	5.33989	9.61847	0.00752529	0.0433235
LOC107006605	0.550695	8.80183	9.5902	0.00759482	0.0436922
LOC107007370	1.63698	3.09788	9.57606	0.00762988	0.04384
LOC107031293	-0.784883	6.43891	9.5754	0.00763154	0.04384
LOC107009680	1.86042	3.58712	9.57343	0.00766669	0.0440102
LOC107008234	0.652419	6.88085	9.53177	0.00774092	0.0444043
LOC107023086	0.57797	9.83014	9.51088	0.00779395	0.0446305
LOC107001897	-4.5595	6.23074	17.8322	0.00779663	0.0446305
LOC107010278	1.36689	3.86296	9.50962	0.00779716	0.0446305
LOC107029661	-1.38282	3.61886	9.50047	0.00782051	0.0447319
LOC107014941	-1.45772	3.42591	9.49579	0.00783251	0.0447684
LOC107023917	1.82682	2.89387	9.49169	0.00784302	0.0447964
LOC107013629	-1.40884	4.04448	9.48432	0.00786195	0.044847
LOC107011377	0.692194	6.46158	9.48386	0.00786314	0.044847
LOC107020908	1.40721	3.64918	9.47842	0.00787716	0.0448947
LOC107008421	0.96779	5.68551	9.46374	0.00791511	0.0450788
LOC107011431	1.48025	4.11373	9.45079	0.00794877	0.0451967
LOC107002358	-0.590956	8.21671	9.44985	0.00795123	0.0451967
LOC107026193	1.12619	4.84607	9.44923	0.00795285	0.0451967
LOC107008934	-0.859844	5.50304	9.44052	0.0079756	0.0452064
LOC107004692	0.949245	5.60635	9.43916	0.00797915	0.0452064
LOC107021291	-1.4023	3.4264	9.43863	0.00798054	0.0452064
LOC107005698	-1.20373	6.2986	10.1893	0.00798565	0.0452064
LOC107017259	-1.42814	3.91622	9.43417	0.00799222	0.0452064
LOC107026176	-0.808418	6.17518	9.4334	0.00799425	0.0452064
LOC107017913	-0.652433	8.26577	9.43338	0.0079943	0.0452064
LOC107006096	-1.28133	4.31026	9.42603	0.0080136	0.0452834
LOC107018139	1.04015	5.59576	9.42893	0.00803254	0.0453582
LOC107031598	-0.825763	6.1868	9.41515	0.0080423	0.045372
LOC107014531	0.839208	6.83383	9.42541	0.00804637	0.045372
LOC107002600	-0.788265	6.0382	9.40706	0.00806369	0.0454374
LOC107002082	-1.20003	4.13151	9.39033	0.00810815	0.0456557
LOC107020291	-0.68114	9.02588	9.38723	0.00811643	0.04567
LOC107018618	-0.700168	7.8569	9.3821	0.00813012	0.0457147
LOC107020883	-0.606865	7.36824	9.37295	0.00815465	0.0458203
LOC107028743	-0.685778	7.2067	9.37045	0.00816136	0.0458256
LOC107021515	-0.833417	5.32751	9.36816	0.0081675	0.0458263
LOC107002843	-1.1904	3.93263	9.36612	0.00817299	0.0458263
LOC107032590	2.26395	3.43158	9.6804	0.00820197	0.045955
LOC107011218	0.941283	5.12415	9.35333	0.00820748	0.045955
LOC107025550	-0.924899	6.59802	9.51113	0.00825151	0.0461606
LOC107029142	-0.851953	5.87395	9.33249	0.00826406	0.0461606
LOC107002405	0.854195	5.46078	9.33159	0.0082665	0.0461606
LOC107026728	-0.864678	5.44342	9.32942	0.00827243	0.0461606
LOC107020350	0.637242	7.39846	9.32914	0.00827319	0.0461606
LOC107015760	0.699437	6.50347	9.31539	0.00831081	0.046338
LOC107027379	-1.28982	3.69533	9.28258	0.00840136	0.0468096
LOC107004547	-0.54268	9.24542	9.2805	0.00840714	0.0468096
LOC107015894	-0.86837	7.48163	9.51699	0.00841741	0.046834
LOC107023262	0.568837	7.71128	9.26189	0.00845907	0.0470329
LOC107014974	0.900688	5.48447	9.25576	0.00847623	0.0470848
LOC107010133	-0.763934	6.22574	9.25434	0.00848023	0.0470848
LOC107031245	1.19267	4.55587	9.25027	0.00849166	0.0471154
LOC107027310	-1.4124	4.72292	9.46639	0.0085113	0.0471685
LOC107002754	-0.644997	7.73226	9.24266	0.00851308	0.0471685
LOC107032347	1.00901	5.73922	9.24879	0.00852801	0.0472184
LOC107024036	1.4174	3.63929	9.22741	0.0085562	0.0473415
LOC107008852	-1.41954	3.88119	9.21142	0.00860171	0.0475603
LOC107020649	-1.11837	5.00669	9.20695	0.00861446	0.0475977
LOC107014533	-0.563053	8.2762	9.19972	0.00863515	0.047679
LOC107028452	1.74654	4.13537	9.47124	0.00865005	0.0477147
LOC107009780	-0.639867	7.82357	9.19279	0.00865505	0.0477147
LOC107029683	-0.6995	6.3713	9.19121	0.00865961	0.0477147
LOC107023915	1.66681	6.30588	11.3937	0.00868049	0.0477967
LOC107023216	1.13066	4.33441	9.17111	0.0087176	0.0479624
LOC107023792	1.29805	3.91803	9.16938	0.00872263	0.0479624
LOC107015546	0.670849	11.2752	9.16452	0.00873675	0.0479629
LOC107010942	-0.689971	6.3592	9.16384	0.00873871	0.0479629
LOC107015832	-0.734214	6.95491	9.16313	0.00874079	0.0479629
LOC107004968	-0.841086	5.66393	9.15635	0.00876052	0.048038
LOC107008102	-1.10795	4.60893	9.15341	0.00876908	0.0480519
LOC107007997	1.78828	3.45103	9.14568	0.00879168	0.0481426
LOC107004568	0.617422	8.08318	9.13999	0.00880834	0.0482007
LOC107015127	0.809244	5.82794	9.13636	0.008819	0.0482259
LOC107014182	-0.944291	5.63936	9.12966	0.00883869	0.0482753
LOC107026413	-0.993356	5.58277	9.12916	0.00884017	0.0482753
LOC107024043	-0.628125	6.92499	9.12448	0.00885396	0.0483175
LOC107014755	0.798058	5.44879	9.10841	0.00890152	0.0485438
LOC107008446	-1.31233	4.03671	9.1054	0.00891045	0.0485592
LOC107012067	-1.0895	4.84916	9.10228	0.00891973	0.0485765
LOC107011471	1.25219	4.05064	9.07738	0.00899416	0.0489484
LOC107011880	-0.812455	5.47847	9.07419	0.00900375	0.0489671
LOC107015740	-1.04782	4.52618	9.05978	0.00904721	0.0491699
LOC107018034	0.606613	6.97183	9.0564	0.00905743	0.0491918
LOC107026035	0.776359	5.67347	9.0421	0.00910087	0.0493941
LOC107011625	-0.624319	6.60421	9.03672	0.00911726	0.0494494
LOC107017018	-0.772057	6.76684	9.03121	0.00913407	0.0494951
LOC107017670	-0.86331	7.10307	9.24615	0.00913814	0.0494951
LOC107028806	0.725681	6.49658	9.02006	0.00916825	0.0496245
LOC107031914	-0.917089	5.20425	9.01524	0.00918306	0.0496709
LOC107028430	0.548981	9.62119	9.00874	0.00920308	0.0497454
LOC107017679	1.29834	5.24785	9.30995	0.00922872	0.0498501
LOC107007766	-0.721235	6.32058	8.9907	0.00925892	0.0499794
LOC107008345	-1.40539	4.11074	8.98026	0.00929141	0.0501207
LOC107028677	-1.13967	4.34651	8.97411	0.00931059	0.050138
LOC107026823	-1.59744	3.48762	8.97331	0.0093131	0.050138
LOC107028956	-0.568586	9.74841	8.97123	0.00931962	0.050138
LOC107024180	-0.743497	6.37756	8.97117	0.0093198	0.050138
LOC107021740	-1.50224	3.20398	8.96806	0.00932955	0.0501566
LOC107002522	-0.686294	6.15201	8.95946	0.00935652	0.0502502
LOC107025475	1.64357	3.93703	8.96931	0.00935958	0.0502502
LOC107023881	-0.63798	8.77924	8.95322	0.00937617	0.0503053
LOC107025955	0.568901	9.8869	8.94628	0.00939807	0.0503661
LOC107020652	-0.662316	10.4284	8.94543	0.00940074	0.0503661
LOC107023278	-0.578763	7.80287	8.94362	0.00940648	0.0503661
LOC107004737	1.26893	4.05488	8.93495	0.00943394	0.0504792
LOC107010318	0.614608	7.4155	8.9288	0.00945347	0.0505497
LOC107017108	1.71005	2.70401	8.92366	0.00946983	0.0506032
LOC107003260	0.785247	6.04904	8.92001	0.00948148	0.0506206
LOC107021336	0.727133	5.93598	8.91866	0.0094858	0.0506206
LOC107008087	-0.591671	8.2286	8.90922	0.009516	0.0507478
LOC107012810	1.19338	4.03885	8.89113	0.00957416	0.0510237
LOC107002769	0.673262	8.43327	8.88215	0.00960322	0.0511444
LOC107031426	1.15211	4.02893	8.87121	0.0096387	0.051299
LOC107006365	-1.44528	3.51229	8.86739	0.00965115	0.051331
LOC107029617	-1.69142	3.8563	8.97084	0.00966782	0.0513853
LOC107005790	-1.40908	3.26528	8.8512	0.00970405	0.0515169
LOC107023542	-0.642526	6.31751	8.85075	0.00970551	0.0515169
LOC107005187	1.771	3.36066	8.84437	0.00972648	0.0515937
LOC107029526	0.96181	4.75237	8.83798	0.00974749	0.0516708
LOC107012472	1.61636	3.47016	8.8324	0.0097659	0.0517339
LOC107028909	-1.21578	4.57802	8.83004	0.00977369	0.0517408
LOC107020864	0.666124	8.0565	8.81563	0.00982147	0.0519338
LOC107026316	1.9059	3.71247	9.0203	0.00982319	0.0519338
LOC107017930	-0.640229	6.3214	8.80981	0.00984083	0.0519925
LOC107023239	-0.590781	10.5428	8.8045	0.00985853	0.0520367
LOC107002042	-1.09024	6.66723	9.50562	0.00986227	0.0520367
LOC107020515	-0.831796	5.79376	8.80083	0.00987079	0.0520472
LOC107032570	-0.804412	6.30405	8.77695	0.00995101	0.0524355
LOC107031708	1.46204	3.14877	8.77362	0.00996222	0.0524598
LOC107032060	-0.909277	6.20744	8.77925	0.00997845	0.0525105
LOC107023422	1.80212	3.01515	8.75145	0.0100375	0.0527863
LOC107026366	-0.811736	5.55246	8.74666	0.0100538	0.0528198
LOC107002773	-0.58751	8.09746	8.74569	0.0100571	0.0528198
LOC107032558	1.53619	3.19341	8.73847	0.0100818	0.0529143
LOC107029561	-1.35947	4.73302	8.93851	0.0100884	0.0529143
LOC107015705	-1.10784	4.43453	8.73077	0.0101082	0.0529834
LOC107004557	0.779658	7.11883	8.73862	0.0101168	0.0529934
LOC107020475	0.80438	5.86676	8.72158	0.0101399	0.0530793
LOC107014852	0.649208	6.75835	8.71423	0.0101652	0.0531772
LOC107028645	1.45127	3.0605	8.70411	0.0102003	0.0533256
LOC107029323	1.39523	3.32216	8.69169	0.0102435	0.0535164
LOC107014224	1.27885	7.26966	10.3199	0.010328	0.0538544
LOC107007228	-0.548803	8.16848	8.66719	0.0103294	0.0538544
LOC107028996	1.43619	3.61295	8.66648	0.0103319	0.0538544
LOC107026163	0.794445	5.732	8.66552	0.0103353	0.0538544
LOC107001250	0.71352	7.50123	8.65438	0.0103747	0.0540242
LOC107003739	0.775351	6.23768	8.64465	0.0104092	0.0541684
LOC107018322	-0.712918	7.16934	8.64079	0.0104229	0.0542044
LOC107002881	-0.700563	6.97508	8.63625	0.0104391	0.0542351
LOC107008407	2.13463	4.38786	9.84001	0.0104424	0.0542351
LOC107029274	-1.23688	4.14144	8.63032	0.0104602	0.0542675
LOC107005078	0.980313	4.69371	8.62791	0.0104688	0.0542675
LOC107027649	1.48839	4.0727	8.63797	0.0104691	0.0542675
LOC107004814	1.22849	4.25567	8.59926	0.0105719	0.0547647
LOC107017747	0.639137	7.67286	8.58862	0.0106105	0.0549288
LOC107014678	0.96395	4.96761	8.57922	0.0106447	0.0550702
LOC107015823	1.38262	3.43431	8.56709	0.010689	0.0552637
LOC107023263	-0.666632	6.61211	8.55804	0.0107222	0.0553994
LOC107023140	0.988985	5.24938	8.55311	0.0107404	0.0554216
LOC107015721	-0.614421	7.14313	8.55309	0.0107405	0.0554216
LOC107010596	1.11554	4.35771	8.54867	0.0107568	0.0554698
LOC107028493	-1.64905	3.62519	8.54802	0.0107959	0.0556357
LOC107001809	-1.85503	3.35028	8.58804	0.0108152	0.0556702
LOC107015687	1.82504	3.22964	8.53063	0.0108236	0.0556702
LOC107004482	1.54579	4.82132	9.06107	0.0108236	0.0556702
LOC107031761	0.926736	5.16608	8.52725	0.0108361	0.0556987
LOC107020941	-0.740835	5.75334	8.51238	0.0108916	0.0559479
LOC107015527	-0.591574	6.77779	8.50895	0.0109045	0.0559779
LOC107007937	-0.732013	6.2099	8.50137	0.010933	0.0560878
LOC107019186	-0.814984	5.41769	8.47584	0.0110294	0.0565462
LOC107015902	0.747443	7.20642	8.47741	0.0110608	0.0566704
LOC107018382	2.04644	3.08578	8.46926	0.0110918	0.0567929
LOC107015501	1.56757	4.52576	8.83471	0.0111095	0.0568471
LOC107023455	1.11007	5.69517	8.64611	0.0111234	0.0568817
LOC107025891	1.62157	6.12937	10.2765	0.0111462	0.0569615
LOC114076848	2.29241	5.06682	10.6662	0.0111893	0.0571451
LOC107015710	-0.517684	11.634	8.43025	0.0112042	0.0571845
LOC107015403	-1.60546	3.6912	8.43684	0.0112163	0.0572097
LOC107008016	1.23189	3.98139	8.42359	0.01123	0.0572427
LOC107003524	-1.52189	2.9453	8.415	0.0112634	0.0573761
LOC107031511	0.80843	5.9716	8.41314	0.0112706	0.0573763
LOC107017708	0.510862	9.02724	8.41103	0.0112788	0.0573766
LOC107007277	1.18178	4.29626	8.40865	0.0112881	0.0573766
LOC107002233	-0.550251	7.27726	8.40757	0.0112923	0.0573766
LOC107025807	0.659089	6.83896	8.40457	0.011304	0.0573995
LOC107020750	-0.624897	6.80063	8.3919	0.0113537	0.057615
LOC107031521	-0.607882	6.91959	8.38594	0.0113771	0.0576971
LOC107008120	1.06573	4.51675	8.38084	0.0113972	0.0577061
LOC107002871	1.17712	3.78146	8.38073	0.0113976	0.0577061
LOC107015559	-1.07456	4.85685	8.37997	0.0114006	0.0577061
LOC107017975	0.979639	5.51986	8.36827	0.0114469	0.0579035
LOC107004730	0.662656	6.61736	8.36344	0.0114661	0.0579638
LOC107023585	1.35809	4.5226	8.45133	0.0115057	0.058127
LOC107007102	0.543909	7.89545	8.34614	0.011535	0.0581941
LOC107018197	-0.741199	5.72074	8.34485	0.0115402	0.0581941
LOC107011845	-0.92741	5.11711	8.34468	0.0115409	0.0581941
LOC107016270	-0.534717	8.58866	8.34025	0.0115586	0.0582321
LOC107002493	0.970354	5.20534	8.33778	0.0115685	0.0582321
LOC107029130	-1.14192	6.54227	9.1579	0.0115704	0.0582321
LOC107026360	-1.06045	8.37807	9.46189	0.0115887	0.0582877
LOC107008530	-0.992749	4.58229	8.32622	0.011615	0.0583733
LOC107017869	0.524009	8.68111	8.32375	0.011625	0.0583733
LOC107007600	1.2142	3.84597	8.32179	0.0116329	0.0583733
LOC107007834	0.676449	5.98357	8.32125	0.0116351	0.0583733
LOC107012424	0.896289	4.62386	8.31773	0.0116493	0.0584079
LOC107014313	1.39172	4.14005	8.30965	0.011682	0.0585351
LOC107015105	1.09322	4.85995	8.30534	0.0116996	0.0585861
LOC107006772	-0.955065	5.0127	8.29249	0.0117519	0.0587956
LOC107027989	-1.09558	4.6511	8.29139	0.0117564	0.0587956
LOC107008270	1.177	4.04406	8.28964	0.0117636	0.0587956
LOC107023958	1.69879	3.64337	8.29377	0.0117853	0.0588673
LOC107019850	1.28445	3.48827	8.27857	0.0118089	0.0589142
LOC107020540	0.596869	6.54723	8.2747	0.0118249	0.0589142
LOC107032156	0.893818	5.92469	8.27196	0.0118362	0.0589142
LOC107011010	0.63931	6.67856	8.27114	0.0118395	0.0589142
LOC107006313	0.577687	8.10586	8.27111	0.0118397	0.0589142
LOC107020778	1.08659	4.5307	8.27076	0.0118411	0.0589142
LOC107011151	-1.50006	4.25211	8.45276	0.0118465	0.0589142
LOC107026303	0.791485	5.39427	8.26437	0.0118675	0.0589818
LOC107015395	0.822637	5.90833	8.25716	0.0118973	0.0590932
LOC107027935	1.61915	3.5674	8.25071	0.0119241	0.0591492
LOC107015119	-0.744914	6.58012	8.24952	0.011929	0.0591492
LOC107008179	-0.562113	8.53161	8.24834	0.0119339	0.0591492
LOC107014282	0.57447	7.31342	8.24728	0.0119383	0.0591492
LOC107018727	2.04416	3.75783	8.68504	0.0119481	0.0591492
LOC107015188	-1.56036	3.16787	8.24372	0.0119532	0.0591492
LOC107004114	1.10831	4.8787	8.23491	0.01199	0.0592944
LOC107018676	1.43717	3.78631	8.23141	0.0120046	0.05933
LOC107025352	0.912953	8.37913	8.81443	0.0120286	0.0593782
LOC107028741	1.4032	4.14125	8.2344	0.0120311	0.0593782
LOC107028425	0.96669	5.81217	8.23306	0.0120367	0.0593782
LOC107014417	-1.09699	4.82455	8.215	0.0120735	0.059523
LOC107025768	-0.513648	8.10284	8.20528	0.0121146	0.0596884
LOC107007840	0.768433	5.84275	8.19084	0.0121759	0.0599454
LOC107029280	1.5654	3.14121	8.18944	0.0121818	0.0599454
LOC107007469	1.55257	3.27084	8.18019	0.0122213	0.0600757
LOC107004967	1.34412	3.92875	8.17971	0.0122234	0.0600757
LOC107005618	-1.39924	5.48181	8.93111	0.0122492	0.0601652
LOC107002640	-0.553685	7.43934	8.16497	0.0122866	0.0603119
LOC107028426	1.21286	5.78211	8.64639	0.0123348	0.060511
LOC107015787	1.88756	2.93075	8.14918	0.0123547	0.0605717
LOC107012766	-1.36092	3.84533	8.14256	0.0123834	0.0606637
LOC107020554	-0.730586	6.35155	8.14133	0.0123887	0.0606637
LOC107011918	-1.05286	4.03487	8.11479	0.0125046	0.0611935
LOC107004885	-0.588377	7.94154	8.11167	0.0125183	0.0612229
LOC107004651	1.18038	5.87787	8.59187	0.0125371	0.0612769
LOC107012658	-1.55641	6.93582	10.358	0.012595	0.0615221
LOC107007372	-0.970225	5.62928	8.09354	0.0126384	0.0616621
LOC107023487	-1.23404	4.35071	8.08434	0.0126391	0.0616621
LOC107014481	2.08008	4.16467	8.94996	0.0126596	0.0617076
LOC107014756	0.624978	8.42903	8.07876	0.0126639	0.0617076
LOC107017480	-0.616321	8.87818	8.07462	0.0126824	0.0617598
LOC107025840	-0.657876	6.15817	8.06952	0.0127052	0.0618329
LOC107030540	0.937916	7.88742	8.68727	0.0127198	0.0618433
LOC107029114	1.49399	5.877	9.3099	0.0127303	0.0618433
LOC107031251	1.73374	2.9649	8.06383	0.0127306	0.0618433
LOC107008293	1.29334	3.31754	8.0563	0.0127644	0.0619697
LOC107007891	1.31376	3.80699	8.05152	0.0127859	0.0620364
LOC107017107	-0.654793	7.83972	8.04915	0.0127966	0.0620503
LOC114077576	-2.00944	7.67198	11.8708	0.012825	0.0621401
LOC107002461	1.14322	4.32336	8.04159	0.0128307	0.0621401
LOC107023404	-0.564051	7.38206	8.03073	0.01288	0.0623406
LOC107003332	-0.999769	4.94098	8.02248	0.0129175	0.0624561
LOC107027288	1.06504	3.99877	8.02203	0.0129195	0.0624561
LOC107023162	0.909648	5.40361	8.01133	0.0129684	0.0625666
LOC107014555	0.634452	8.9196	8.01058	0.0129718	0.0625666
LOC107023565	-0.64789	6.18754	8.01051	0.0129722	0.0625666
LOC107029003	1.01586	4.64129	8.01015	0.0129738	0.0625666
LOC107015582	0.690262	7.31511	8.00351	0.0130042	0.0626754
LOC107002249	1.20891	4.92418	8.08451	0.0130482	0.0628493
LOC107007198	0.847939	5.40776	7.98828	0.0130744	0.0629075
LOC107003154	-0.621271	6.52483	7.98688	0.0130809	0.0629075
LOC107007150	0.882974	5.32722	7.98621	0.013084	0.0629075
LOC107011534	-1.09795	4.21331	7.98287	0.0130995	0.0629438
LOC107023763	-0.655881	6.12185	7.98084	0.0131089	0.0629511
LOC107017953	0.690648	7.10161	7.96756	0.0131706	0.0632093
LOC107012139	0.931037	4.49332	7.95513	0.0132287	0.0634486
LOC107015486	0.799435	5.27288	7.95348	0.0132364	0.0634486
LOC107026674	0.98359	5.08931	7.94886	0.013258	0.0635141
LOC107025983	0.977898	4.84271	7.94372	0.0132822	0.0635432
LOC107023415	-0.786404	5.54407	7.94282	0.0132864	0.0635432
LOC107027050	1.19971	4.31471	7.94248	0.013288	0.0635432
LOC107004613	1.06909	5.09839	7.94473	0.0133187	0.0636347
LOC107026782	-0.870942	5.30699	7.93503	0.0133232	0.0636347
LOC107027965	-1.86346	3.68737	8.23255	0.0133501	0.0636918
LOC107014622	-0.599589	7.33886	7.92912	0.0133511	0.0636918
LOC107020276	-0.624014	6.55948	7.92605	0.0133657	0.0636957
LOC107029138	-0.913135	4.4256	7.92557	0.0133679	0.0636957
LOC107025893	0.730367	6.0514	7.90952	0.0134443	0.0640212
LOC107020007	1.58972	2.88072	7.90685	0.013457	0.0640434
LOC107002169	-0.561158	8.96775	7.90433	0.0134691	0.0640626
LOC107008017	-0.992071	5.28531	7.89593	0.0135093	0.0642156
LOC107014441	0.910472	6.85219	8.21827	0.0135818	0.0645215
LOC107028424	-1.15406	4.07245	7.87692	0.0136008	0.0645353
LOC107026999	0.671897	6.68994	7.87692	0.0136009	0.0645353
LOC107023500	-0.593924	6.65381	7.86553	0.0136561	0.0647586
LOC107020612	0.645047	6.40534	7.86277	0.0136695	0.0647838
LOC107006473	0.926024	4.71145	7.85886	0.0136885	0.064821
LOC107032414	1.46614	3.20729	7.8577	0.0136942	0.064821
LOC107002669	-1.02879	4.7484	7.85614	0.0137018	0.064821
LOC107002558	-1.37684	3.67567	7.85189	0.0137225	0.0648805
LOC107029359	-0.956696	5.47121	7.84588	0.0137519	0.0649809
LOC107012643	-0.836223	5.57475	7.84114	0.0137752	0.0650522
LOC107015775	1.53049	3.09396	7.83899	0.0137857	0.0650634
LOC107017729	0.615757	7.22146	7.82934	0.0138332	0.0652489
LOC107014687	0.852893	6.10885	7.83429	0.0138509	0.0652937
LOC107028582	-1.5396	3.03954	7.81769	0.0138908	0.0654414
LOC107022452	-1.08263	4.35107	7.8161	0.0138987	0.0654414
LOC107020631	-0.813945	5.33741	7.81308	0.0139137	0.0654499
LOC107007748	1.70161	3.34451	7.81242	0.0139169	0.0654499
LOC107004776	-0.516385	7.3933	7.80961	0.0139309	0.0654769
LOC107023481	-0.536246	7.27955	7.80751	0.0139414	0.0654855
LOC107023533	-0.691061	6.89146	7.80594	0.0139492	0.0654855
LOC107023186	0.849641	6.12964	7.79684	0.0140369	0.0658586
LOC107006606	0.825502	5.75913	7.78506	0.0140536	0.065898
LOC107003330	1.83356	2.99625	7.77835	0.0140873	0.0660172
LOC107015158	-0.858846	5.42979	7.77106	0.0141241	0.0661507
LOC107007531	-0.703985	6.33611	7.76038	0.0141782	0.0663648
LOC107032710	0.689349	6.3869	7.75122	0.0142247	0.0665436
LOC107028368	1.24679	4.73926	7.83451	0.0142409	0.0665804
LOC107004803	0.936681	4.69029	7.7407	0.0142784	0.0667164
LOC107005024	-0.557799	7.20874	7.73456	0.0143099	0.0668241
LOC107017666	0.823329	6.42381	7.73695	0.0143405	0.0668932
LOC107029314	-0.62744	6.44013	7.7284	0.0143415	0.0668932
LOC107017970	-0.488027	9.56915	7.72333	0.0143676	0.0669757
LOC107028338	1.20135	4.47028	7.70915	0.0144409	0.067278
LOC107020666	-0.737225	8.59091	7.86593	0.0144668	0.0673593
LOC107008902	-0.721937	6.50085	7.69638	0.0145072	0.067454
LOC107009715	-0.901718	4.61175	7.69564	0.0145111	0.067454
LOC107011621	-0.608816	7.57702	7.69434	0.0145179	0.067454
LOC107005850	-1.40187	3.53743	7.69292	0.0145252	0.067454
LOC107014738	-0.528925	7.47413	7.69211	0.0145295	0.067454
LOC107026398	-1.09883	3.91603	7.68023	0.0145916	0.0677031
LOC107018643	-0.763318	5.82461	7.67837	0.0146014	0.0677088
LOC107014195	0.79807	5.33238	7.67419	0.0146233	0.0677712
LOC107015754	-0.726738	5.73932	7.67043	0.0146431	0.0678234
LOC107027915	1.03862	4.90708	7.66866	0.0146525	0.0678272
LOC107028823	-1.28077	3.642	7.66507	0.0146714	0.0678752
LOC107018203	1.2092	3.61165	7.66026	0.0146968	0.0679535
LOC107012296	-0.779086	5.61594	7.65471	0.0147262	0.0680499
LOC107008116	0.576462	7.38581	7.65006	0.0147508	0.0681243
LOC107007754	1.04274	5.08774	7.65536	0.0147599	0.0681265
LOC107028649	0.920117	4.48022	7.63787	0.0148158	0.0683448
LOC107015092	-0.826193	5.14914	7.62898	0.0148633	0.0685242
LOC107020931	-0.613565	6.96428	7.62289	0.0148959	0.0686351
LOC107011760	-0.584585	6.64958	7.61402	0.0149437	0.0688057
LOC107017795	-0.48002	9.78823	7.6128	0.0149503	0.0688057
LOC107014606	0.77844	5.36874	7.6071	0.014981	0.0689075
LOC107002329	-0.586499	6.39384	7.60532	0.0149907	0.0689122
LOC107011477	1.06803	4.42117	7.59966	0.0150213	0.068985
LOC107007333	1.09459	3.96742	7.59919	0.0150239	0.068985
LOC107017665	0.645373	6.48157	7.59731	0.0150341	0.068992
LOC107011293	1.34501	3.23544	7.59486	0.0150474	0.0690134
LOC107020681	0.738019	5.86868	7.59232	0.0150612	0.0690369
LOC107004593	1.79234	2.8755	7.58585	0.0150964	0.0691586
LOC107008980	0.829106	6.2415	7.58559	0.0151419	0.0693273
LOC107018574	1.37509	3.79659	7.57177	0.0151735	0.0694317
LOC107022350	-0.663284	6.3642	7.56684	0.0152006	0.0695157
LOC107004792	0.913716	4.99791	7.55891	0.0152442	0.0696753
LOC107017684	-0.919134	4.78579	7.55196	0.0152826	0.0697865
LOC107015053	1.87407	2.84775	7.55055	0.0152904	0.0697865
LOC107031447	1.54917	3.94331	7.63163	0.0152948	0.0697865
LOC107017088	-1.80967	3.07534	7.55485	0.015311	0.0698202
LOC107031985	-1.5658	3.56154	7.55299	0.0153212	0.069827
LOC107004621	1.09146	4.02039	7.53477	0.015378	0.0699987
LOC107009233	0.584738	7.67186	7.53404	0.0153821	0.0699987
LOC107025338	1.19882	7.02446	8.80342	0.0153853	0.0699987
LOC107032589	-1.17725	3.50229	7.51019	0.0155157	0.0705518
LOC107018480	1.19589	3.86098	7.50535	0.015543	0.0706354
LOC107017817	1.00385	5.96228	7.71436	0.0155837	0.07078
LOC107028848	1.64646	3.72302	7.55944	0.015693	0.0711879
LOC107007063	1.28897	10.3961	9.3584	0.0156934	0.0711879
LOC107016105	0.826435	5.88748	7.47762	0.0157003	0.0711879
LOC107017764	1.05294	4.5346	7.4715	0.0157353	0.0712096
LOC107008126	0.805143	5.27539	7.47047	0.0157412	0.0712096
LOC107020773	-0.621421	6.46846	7.46611	0.0157662	0.0712096
LOC107031419	-0.814293	5.18031	7.46568	0.0157686	0.0712096
LOC107014562	0.509286	8.2783	7.46562	0.015769	0.0712096
LOC107031610	-0.866312	4.55155	7.46432	0.0157765	0.0712096
LOC107011372	1.22854	3.98234	7.46364	0.0157804	0.0712096
LOC107007138	0.529903	9.54658	7.46317	0.015783	0.0712096
LOC107027939	-0.515293	7.86038	7.46064	0.0157976	0.0712096
LOC107017794	-0.532608	8.58267	7.4606	0.0157978	0.0712096
LOC107023312	1.53189	3.72021	7.46746	0.0158035	0.0712096
LOC107026559	-0.679581	6.16702	7.44678	0.0158775	0.0715025
LOC107025870	0.840236	5.01009	7.44371	0.0158952	0.0715045
LOC107014676	-0.673356	6.0187	7.4436	0.0158959	0.0715045
LOC107004638	0.776972	5.15541	7.44002	0.0159167	0.0715575
LOC107008049	0.861776	4.86424	7.43743	0.0159316	0.0715844
LOC107004618	-0.611138	6.58531	7.42635	0.0159961	0.0718119
LOC107002318	-0.648984	7.93815	7.42564	0.0160003	0.0718119
LOC107004900	-0.940621	4.56951	7.42291	0.0160162	0.0718429
LOC107025837	1.2756	4.71923	7.5701	0.0160603	0.0719886
LOC107005368	1.13064	4.04328	7.41426	0.0160668	0.0719886
LOC107002457	1.09625	4.01723	7.40166	0.0161409	0.0722653
LOC107017672	-0.488369	9.60025	7.40067	0.0161467	0.0722653
LOC107023194	0.559521	7.40122	7.39751	0.0161653	0.0723079
LOC107018033	1.30823	4.41052	7.45241	0.01619	0.0723779
LOC107032100	-1.05747	3.76814	7.39118	0.0162027	0.0723939
LOC107014681	0.661439	5.92631	7.37701	0.0162869	0.0727292
LOC107024539	-0.822828	5.29315	7.36907	0.0163342	0.0728997
LOC107018751	-1.24056	3.86639	7.36642	0.0163501	0.0729296
LOC107018391	1.52733	3.42505	7.35956	0.0163911	0.0730244
LOC107020997	1.12843	4.24009	7.35944	0.0163919	0.0730244
LOC107031258	0.523621	6.92918	7.35827	0.0163989	0.0730244
LOC107003120	-0.799083	5.22983	7.35387	0.0164253	0.0731014
LOC107015713	-1.13132	3.86551	7.35134	0.0164405	0.073111
LOC107008267	1.0501	4.79097	7.35046	0.0164458	0.073111
LOC107015699	0.587591	6.86752	7.34745	0.0164639	0.073134
LOC107020318	-0.837594	5.17098	7.34655	0.0164694	0.073134
LOC107014632	0.61297	6.30055	7.3396	0.0165114	0.0732544
LOC107030552	0.824977	5.63926	7.33902	0.0165149	0.0732544
LOC107004081	-1.1663	4.04341	7.33386	0.0165461	0.0733046
LOC107023110	0.645652	8.84569	7.34122	0.0165477	0.0733046
LOC107001727	1.35354	3.9704	7.33259	0.0165538	0.0733046
LOC107026681	-0.584859	8.29864	7.32077	0.0166257	0.0735195
LOC107011799	0.742547	5.55285	7.3206	0.0166268	0.0735195
LOC107004896	0.751826	6.28239	7.32006	0.0166301	0.0735195
LOC107008076	-0.608812	6.49998	7.31573	0.0166565	0.0735955
LOC107011415	-0.509364	8.57419	7.30983	0.0166926	0.0736896
LOC107012184	1.04046	4.17761	7.30922	0.0166963	0.0736896
LOC107015206	0.627673	6.14599	7.30676	0.0167114	0.0737154
LOC107009507	-1.08919	3.80876	7.30363	0.0167306	0.0737593
LOC107002240	0.64792	5.97319	7.30032	0.016751	0.0737686
LOC107011001	0.810629	5.80395	7.29939	0.0167567	0.0737686
LOC107009118	-1.05147	6.16598	7.72639	0.016766	0.0737686
LOC107006611	-1.08816	3.76568	7.29726	0.0167698	0.0737686
LOC107026662	-0.797684	5.02744	7.29025	0.016813	0.0738764
LOC107015530	-1.3711	3.55625	7.28707	0.0168327	0.0738764
LOC107004679	0.652253	6.4986	7.28545	0.0168427	0.0738764
LOC107015868	-0.780599	5.42855	7.28463	0.0168478	0.0738764
LOC107003362	-0.638874	6.88467	7.2836	0.0168542	0.0738764
LOC107004290	1.18736	4.17451	7.28187	0.0168649	0.0738764
LOC107017653	0.784172	5.31883	7.279	0.0168827	0.0738764
LOC107031310	-0.568619	10.4004	7.27823	0.0168875	0.0738764
LOC107021236	0.676887	6.06405	7.27775	0.0168904	0.0738764
LOC107018193	0.819189	5.36413	7.27689	0.0168958	0.0738764
LOC107009308	1.46469	2.80657	7.27673	0.0168968	0.0738764
LOC107027023	1.45962	3.35817	7.2753	0.0169057	0.0738764
LOC107019839	-1.35733	3.14623	7.27329	0.0169182	0.0738907
LOC107011971	-0.792537	5.6516	7.26969	0.0169406	0.0739478
LOC107001442	-1.11261	3.66394	7.26432	0.0169741	0.0740535
LOC107014745	-1.5545	3.55159	7.26743	0.0170014	0.0741321
LOC107020598	-0.738313	6.34947	7.25373	0.0170404	0.0742613
LOC107031866	-1.55661	3.3713	7.25142	0.0170549	0.0742838
LOC107018286	0.981379	4.75385	7.23926	0.0171314	0.0745569
LOC107014367	-0.961796	4.5406	7.23849	0.0171363	0.0745569
LOC107015452	0.768005	6.07016	7.23643	0.0171493	0.0745726
LOC107010509	0.992198	7.85827	8.08684	0.0171862	0.0746923
LOC107010785	1.37715	2.93927	7.21022	0.0173159	0.0752149
LOC107012066	-0.845234	5.54632	7.20623	0.0173414	0.0752848
LOC107002510	1.43402	5.84586	8.2724	0.0173526	0.0752925
LOC107018449	1.28307	3.39043	7.20027	0.0173796	0.0753683
LOC107012976	1.32623	3.06196	7.19797	0.0173944	0.0753913
LOC107003521	-0.959904	4.97766	7.18256	0.0174937	0.0757805
LOC107031790	0.964019	4.66248	7.18003	0.01751	0.0758102
LOC107018544	-0.7032	5.98469	7.17677	0.0175312	0.0758604
LOC107031256	1.51889	2.60612	7.17266	0.0175579	0.0759347
LOC107005018	-0.848238	5.98406	7.17648	0.0175806	0.0759918
LOC107010547	-1.433	3.39077	7.16667	0.0175968	0.0760173
LOC107026037	1.49221	3.47485	7.16447	0.0176111	0.0760173
LOC107010353	-0.609187	9.16498	7.16335	0.0176184	0.0760173
LOC107028432	1.20097	3.51616	7.16239	0.0176247	0.0760173
LOC107002200	1.48639	3.11002	7.15821	0.017652	0.0760937
LOC107008403	-0.577888	6.26623	7.1563	0.0176645	0.0760992
LOC107022042	-1.2021	5.03867	7.38491	0.0176724	0.0760992
LOC107026052	-1.02858	4.40278	7.14758	0.0177216	0.0762698
LOC107014521	0.784059	6.1659	7.14447	0.017742	0.0763167
LOC107011217	-1.06275	4.49027	7.14086	0.0177658	0.0763774
LOC107021268	0.758887	5.18372	7.13868	0.0177801	0.076398
LOC107002624	0.957017	4.99838	7.1368	0.0177925	0.07641
LOC107011004	1.32749	6.37767	8.3292	0.0178237	0.0764741
LOC107018163	-0.545355	10.7374	7.13163	0.0178267	0.0764741
LOC107029047	1.32106	3.12665	7.12918	0.0178428	0.0764824
LOC107017089	-0.771339	5.65653	7.12843	0.0178478	0.0764824
LOC107003167	-0.96113	5.62011	7.19978	0.0178651	0.0764947
LOC107018481	-1.15817	5.33132	7.40548	0.0178699	0.0764947
LOC107023713	-0.73692	5.9732	7.12252	0.017887	0.0765267
LOC107009166	-0.962455	5.14206	7.11731	0.0179216	0.0766337
LOC107026421	-0.555861	7.01161	7.11381	0.0179449	0.0766716
LOC107002675	0.825871	5.54117	7.11308	0.0179497	0.0766716
LOC107020768	1.42233	2.75576	7.09725	0.0180556	0.0770417
LOC107031621	1.22259	9.84923	8.74371	0.0180557	0.0770417
LOC107026820	1.15889	3.59438	7.08953	0.0181075	0.077221
LOC107026505	-0.607864	7.25348	7.08348	0.0181482	0.0773533
LOC107011191	0.903467	6.17248	7.22203	0.0181754	0.0774072
LOC107026375	1.69121	3.34812	7.0837	0.0181951	0.0774072
LOC107014497	1.28145	3.4772	7.07629	0.0181968	0.0774072
LOC107015027	0.549344	6.69409	7.07585	0.0181997	0.0774072
LOC107031062	-0.877849	4.64881	7.06584	0.0182677	0.0776548
LOC107028164	1.40324	3.93518	7.07052	0.0182843	0.077684
LOC107009679	0.647494	6.04441	7.0568	0.0183292	0.0778333
LOC107017628	1.82196	3.46908	7.19326	0.0183643	0.0779183
LOC107028871	-1.04734	4.07649	7.05079	0.0183703	0.0779183
LOC107023369	-0.955279	4.3308	7.04958	0.0183786	0.0779183
LOC107026025	-1.00043	4.92083	7.04388	0.0184177	0.0780425
LOC107023984	-1.15967	3.44702	7.0424	0.0184279	0.078044
LOC107020445	1.1977	4.72092	7.13431	0.0184446	0.0780732
LOC107004756	0.61583	6.59681	7.03515	0.0184777	0.0781365
LOC107017636	0.773874	6.04956	7.03494	0.0184792	0.0781365
LOC107022503	-1.26336	3.45337	7.03205	0.0184991	0.0781791
LOC107026614	-0.666682	6.77913	7.01305	0.0186307	0.0786742
LOC107020509	0.628491	7.58531	7.01229	0.018636	0.0786742
LOC107004786	-0.641653	6.10986	7.00243	0.0187048	0.0789228
LOC107029478	0.900119	4.5005	7.00018	0.0187205	0.0789377
LOC107011720	-1.24784	3.40281	6.99823	0.0187341	0.0789377
LOC107004966	-0.513466	8.62668	6.99767	0.018738	0.0789377
LOC107002580	-0.593509	6.47745	6.99196	0.0187781	0.0790645
LOC107014971	-1.21123	3.98486	6.9884	0.0188031	0.0791279
LOC107011672	-0.838201	6.02935	6.99099	0.018834	0.0792163
LOC107015234	0.786049	5.33277	6.98078	0.0188567	0.0792698
LOC107025939	0.832293	5.64526	6.95783	0.0190194	0.0799116
LOC107008481	-1.38504	3.24404	6.9529	0.0190545	0.080017
LOC107007863	-0.65088	7.78002	6.95711	0.0190739	0.0800439
LOC107015914	1.12958	4.05443	6.94919	0.0190811	0.0800439
LOC107031459	-0.700259	5.73721	6.94077	0.0191413	0.0802545
LOC107014885	-0.71377	5.6984	6.93774	0.0191631	0.0803037
LOC107016024	-0.756838	5.13343	6.93467	0.0191852	0.0803539
LOC107018000	0.608724	7.58102	6.92837	0.0192306	0.0805016
LOC107024022	-0.968794	4.78584	6.91348	0.0193384	0.0809102
LOC107018553	1.14767	4.11553	6.91022	0.019362	0.08092
LOC107002455	0.525251	7.11902	6.90975	0.0193655	0.08092
LOC107026070	1.44413	3.1156	6.90896	0.0193712	0.08092
LOC107008419	-1.77349	3.19954	6.971	0.0194342	0.08114
LOC107007943	0.847802	4.89132	6.89894	0.0194442	0.08114
LOC107025779	1.63646	2.99481	6.89211	0.0194942	0.0813059
LOC107022037	0.77303	5.00089	6.88334	0.0195586	0.0815176
LOC107002282	0.794149	4.85545	6.88212	0.0195676	0.0815176
LOC107031608	0.642589	6.43104	6.88103	0.0195757	0.0815176
LOC107017626	0.944409	7.09628	7.45668	0.019611	0.081622
LOC107004342	0.56684	6.79747	6.87196	0.0196426	0.0817109
LOC107029217	-1.33243	3.39713	6.86689	0.0196801	0.081824
LOC107020637	-0.60248	6.23424	6.8625	0.0197127	0.0818803
LOC107022063	-0.560121	9.4727	6.86229	0.0197142	0.0818803
LOC107020922	-0.762048	5.17281	6.84697	0.0198283	0.0823114
LOC107015881	1.2378	4.09875	6.82998	0.0199558	0.0827974
LOC107017787	0.548226	7.64047	6.8274	0.0199753	0.0828349
LOC107007247	-0.512536	6.85217	6.8193	0.0200365	0.0830455
LOC107028926	0.926087	4.20607	6.81533	0.0200666	0.0830865
LOC107023783	1.45475	2.77698	6.81524	0.0200672	0.0830865
LOC107024111	-1.36828	3.02829	6.81041	0.0201039	0.0831949
LOC107021098	-0.852441	5.31854	6.80877	0.0201163	0.0832031
LOC107014696	1.36781	3.79398	6.80325	0.0201583	0.0833336
LOC107023155	0.613897	7.22491	6.8002	0.0201816	0.0833865
LOC107029467	-0.767422	4.78824	6.78853	0.0202709	0.0836609
LOC107006735	1.30159	3.70497	6.78779	0.0202765	0.0836609
LOC107003069	1.06958	4.68462	6.7874	0.0202795	0.0836609
LOC107018448	1.29673	3.34623	6.7856	0.0202934	0.0836746
LOC107012277	-1.19469	5.49076	7.19908	0.0203213	0.0837463
LOC107028954	-0.757414	5.25994	6.77894	0.0203445	0.0837989
LOC107026592	-0.803682	5.15688	6.77352	0.0203863	0.0839275
LOC107008796	-0.841141	4.59048	6.77213	0.020397	0.0839283
LOC107007428	1.21581	3.28128	6.76651	0.0204405	0.0840277
LOC107020829	-0.547176	6.84131	6.76628	0.0204423	0.0840277
LOC107014786	-0.480359	8.22939	6.75942	0.0204955	0.0842029
LOC107018008	-1.26538	4.2434	6.79435	0.0205063	0.0842038
LOC107028716	-1.36816	3.25267	6.74785	0.0205856	0.0844857
LOC107007922	0.746792	5.29853	6.74412	0.0206147	0.0844995
LOC107008360	-0.590926	6.60367	6.74396	0.020616	0.0844995
LOC107022039	0.545637	6.60607	6.7432	0.0206219	0.0844995
LOC107018073	-0.531762	7.7627	6.74199	0.0206314	0.0844995
LOC107015031	-1.44425	3.87872	6.80175	0.0206879	0.0846501
LOC107023505	0.830748	4.9472	6.73459	0.0206894	0.0846501
LOC107020320	0.563468	7.61907	6.73276	0.0207038	0.0846654
LOC107023337	-0.477044	9.67452	6.72719	0.0207476	0.0848012
LOC107029134	-0.690738	6.63679	6.72462	0.0207678	0.0848073
LOC107004738	1.2273	4.48314	6.79108	0.0207704	0.0848073
LOC107016271	-1.33648	3.98144	6.72911	0.020784	0.0848194
LOC107014815	-1.09918	3.50005	6.7199	0.0208051	0.084862
LOC107017167	-1.07655	5.71903	7.02816	0.0208202	0.0848797
LOC107025879	1.26549	3.45468	6.71195	0.0208681	0.0850059
LOC107031342	1.02436	4.04958	6.71139	0.0208725	0.0850059
LOC107027080	-0.929988	4.27089	6.70828	0.0208972	0.0850632
LOC107026417	-0.526324	6.85428	6.7041	0.0209304	0.0851323
LOC107002362	-1.19029	3.70232	6.70345	0.0209356	0.0851323
LOC107023718	1.43258	2.95134	6.70147	0.0209514	0.0851532
LOC107003101	0.699061	5.43726	6.695	0.021003	0.0853192
LOC107023973	-0.533548	7.75721	6.69052	0.0210388	0.0853899
LOC107018373	-1.22441	3.92932	6.68763	0.021062	0.0853899
LOC107014482	-1.4701	3.65932	6.69407	0.0210623	0.0853899
LOC107002189	1.0645	6.73034	7.45232	0.0210703	0.0853899
LOC107018771	-0.997382	4.61239	6.68613	0.021074	0.0853899
LOC107003381	0.513222	7.30882	6.68365	0.0210939	0.085427
LOC107032221	-0.982144	4.25532	6.67204	0.0211873	0.0857619
LOC107007807	0.590319	7.42353	6.66688	0.021229	0.085887
LOC114077346	-0.779233	5.41998	6.66542	0.0212409	0.0858913
LOC107015048	1.13332	4.07167	6.65848	0.0212972	0.0860752
LOC107002272	-0.622759	7.45814	6.65554	0.0213211	0.0861034
LOC107026793	-0.847709	4.86197	6.65495	0.0213258	0.0861034
LOC107029624	-1.22648	3.19011	6.65292	0.0213423	0.0861233
LOC107011963	1.30024	3.10595	6.65169	0.0213524	0.0861233
LOC107009566	1.71694	2.6991	6.64634	0.021396	0.0862399
LOC107015170	-0.614557	6.33341	6.64549	0.0214029	0.0862399
LOC107005726	0.853758	4.87144	6.64219	0.0214299	0.0862614
LOC107026108	1.24427	4.01576	6.64219	0.0214299	0.0862614
LOC107032252	-1.3492	4.04774	6.69088	0.021463	0.086351
LOC107023346	1.09378	3.88467	6.63296	0.0215056	0.0864784
LOC107025844	0.567202	7.79894	6.61764	0.0216318	0.086942
LOC107002617	-0.69066	5.94734	6.61606	0.0216448	0.0869507
LOC107031595	0.80726	4.85885	6.59675	0.0218053	0.0874865
LOC107003255	1.15353	3.91376	6.59526	0.0218178	0.0874865
LOC107014724	1.66984	3.80364	6.8075	0.0218178	0.0874865
LOC107015944	0.777645	5.19509	6.59473	0.0218222	0.0874865
LOC107009084	-1.14975	3.47935	6.58921	0.0218683	0.0876274
LOC107027197	0.746913	6.71724	6.65178	0.0218838	0.0876451
LOC107007325	1.03456	3.75844	6.58596	0.0218955	0.0876468
LOC107029717	1.21012	3.96227	6.58469	0.0219062	0.0876468
LOC107008074	1.05003	3.70804	6.57098	0.0220216	0.0880642
LOC107004441	-1.05774	5.59272	6.80674	0.0220782	0.0882205
LOC107023146	1.00007	4.83286	6.56373	0.0220828	0.0882205
LOC107026691	-0.508945	7.96015	6.56096	0.0221063	0.08827
LOC107023729	-1.0032	4.31515	6.55659	0.0221434	0.0883715
LOC107021311	0.512444	6.97057	6.55535	0.0221539	0.0883715
LOC107018237	1.00462	5.03516	6.5597	0.0221702	0.088392
LOC107008242	0.549882	7.83973	6.54532	0.0222394	0.0886237
LOC107018091	0.80896	8.36861	6.92757	0.022311	0.0888646
[truncated: 5,963 more rows]

## Sheet: edgeR_line63_S.lycopersicum
Gene_id	logFC	logCPM	F	PValue	FDR
LOC101266208	4.74871	5.90553	693.757	1.11242e-08	0.000128996
LOC101265960	5.17529	5.21294	639.298	1.50802e-08	0.000128996
LOC101250202	4.66627	5.27381	493.929	3.93203e-08	0.000165229
LOC101267367	6.18121	8.43229	484.581	4.22076e-08	0.000165229
LOC101263399	6.80934	4.00053	449.663	5.56875e-08	0.000165229
LOC101266736	5.6779	8.31697	373.125	1.11038e-07	0.000165229
LOC101249443	3.80243	6.42321	368.969	1.15726e-07	0.000165229
LOC101257381	6.41585	3.61357	360.768	1.25739e-07	0.000165229
LOC101267341	2.97989	5.13372	359.173	1.27812e-07	0.000165229
LOC101266317	4.04121	5.38283	358.794	1.2831e-07	0.000165229
LOC101265943	6.27431	4.42349	356.49	1.31397e-07	0.000165229
LOC101247130	3.78528	6.97156	349.492	1.41368e-07	0.000165229
LOC101264451	4.40038	4.895	347.241	1.44777e-07	0.000165229
opr3	3.37863	7.69396	341.752	1.53539e-07	0.000165229
LOC101257419	4.05866	6.21881	341.311	1.54272e-07	0.000165229
LOC101258680	3.00977	5.16998	341.157	1.54528e-07	0.000165229
LOC101260148	5.69713	5.87616	330.675	1.73364e-07	0.000174465
LOC101267910	3.50622	5.30143	319.597	1.96549e-07	0.000186809
LOC101252244	-3.0653	5.67413	307.738	2.25897e-07	0.000191562
LOC101244781	3.64498	6.34144	306.843	2.28329e-07	0.000191562
LOC101252120	2.85757	7.05306	304.401	2.35142e-07	0.000191562
LOC101261546	4.52814	6.79717	293.936	2.67421e-07	0.000205493
LOC101256991	3.3986	7.57469	291.345	2.76265e-07	0.000205493
LOC101248084	8.68329	5.22877	281.071	3.56352e-07	0.000229788
LOC101250962	3.58054	3.98541	267.848	3.76176e-07	0.000229788
LOC101247100	7.80639	6.60508	275.348	4.02569e-07	0.000229788
LOC101250434	9.41829	4.03124	262.198	4.08259e-07	0.000229788
LOC101248095	6.6389	3.65114	259.017	4.25371e-07	0.000229788
PSK1	3.02602	5.29973	258.818	4.26569e-07	0.000229788
LOC101258147	2.88494	7.7491	258.639	4.27653e-07	0.000229788
LOC101266622	5.82054	5.06632	260.118	4.35271e-07	0.000229788
LOC101254428	4.57489	4.43422	257.337	4.35636e-07	0.000229788
LOC101249164	3.55932	5.29242	256.124	4.43243e-07	0.000229788
LOC101267111	3.59642	6.09207	253.952	4.57285e-07	0.000230095
LOC100736472	3.12977	8.92471	250.728	4.79193e-07	0.000233819
LOC104649633	3.58007	5.00364	248.925	4.92021e-07	0.000233819
LOC101257731	5.76672	6.53242	252.297	5.08081e-07	0.000234791
LOC101258312	4.00256	4.33408	241.82	5.47021e-07	0.000234791
LOC104647284	8.34172	3.71486	239.69	5.65014e-07	0.000234791
LOC101261383	3.24148	6.26004	236.109	5.9698e-07	0.000234791
LOC101249094	3.80169	5.44895	235.7	6.00778e-07	0.000234791
AOC	4.45477	9.18445	235.533	6.02336e-07	0.000234791
LOC101245589	3.25576	6.04025	234.734	6.09861e-07	0.000234791
LOC101248179	4.17461	7.03105	233.149	6.2515e-07	0.000234791
LOC101245829	3.46548	4.68472	232.841	6.28177e-07	0.000234791
LOC101264720	2.33605	5.14623	232.512	6.31434e-07	0.000234791
LOC101264435	-6.37522	3.26791	229.63	6.60865e-07	0.000234791
LOC101245790	-2.25897	5.63863	228.899	6.68608e-07	0.000234791
LOC104645416	4.34899	5.28645	227.799	6.80474e-07	0.000234791
LOC101256771	-2.1158	5.98283	227.277	6.86203e-07	0.000234791
LOC101247547	2.97065	6.18369	225.277	7.08713e-07	0.000237738
LOC101261868	6.08874	4.62539	228.524	7.27602e-07	0.000239381
LOC101246501	3.79869	4.74019	221.316	7.56114e-07	0.000239721
LOC109120010	6.73734	7.89636	228.295	7.56661e-07	0.000239721
LOC101252146	3.30308	9.40337	215.671	8.30828e-07	0.000251791
LOC101267774	-2.6746	5.71847	215.477	8.33568e-07	0.000251791
LOC101260391	4.82791	7.12876	214.825	8.45885e-07	0.000251791
LOC101261000	3.73247	6.99098	214.075	8.53629e-07	0.000251791
LOC101265262	3.2832	5.12014	213.031	8.68986e-07	0.000251976
LOC101267235	3.11573	6.81945	208.87	9.33743e-07	0.000259597
LOC544041	3.22455	7.48999	208.174	9.45162e-07	0.000259597
LOC101266542	4.65258	7.97286	207.344	9.5901e-07	0.000259597
LOC104645754	4.64587	4.00264	207.195	9.61524e-07	0.000259597
LOC101265653	2.73634	5.21202	205.94	9.83027e-07	0.000259597
LOC101263872	4.37926	6.42055	205.954	9.86312e-07	0.000259597
LOC101251925	2.60595	6.8958	202.491	1.04536e-06	0.000269941
LOC101262853	2.89787	7.28356	201.612	1.06203e-06	0.000269941
LOC101246336	-3.55694	5.98875	200.818	1.07739e-06	0.000269941
LOC101267596	2.26845	6.64743	199.501	1.1035e-06	0.000269941
LOC104645681	2.73895	5.37258	199.451	1.10451e-06	0.000269941
LOC101258089	4.66243	4.98982	199.782	1.13569e-06	0.000273386
LOC104645757	3.76558	3.47539	197.223	1.15056e-06	0.000273386
LOC101261241	2.44796	5.46989	193.768	1.22688e-06	0.000287527
LOC101257981	3.27786	6.51813	190.121	1.31456e-06	0.000294724
LOC101263765	2.95344	6.14946	190.025	1.31698e-06	0.000294724
DNAJ	3.01015	5.66055	189.766	1.32351e-06	0.000294724
LOC101246133	4.50594	5.75449	193.544	1.3265e-06	0.000294724
LOC101263763	2.59689	7.13338	188.842	1.34717e-06	0.000294879
LOC104645672	2.40213	4.70037	188.286	1.36167e-06	0.000294879
LOC101268830	3.92849	9.41007	185.698	1.43183e-06	0.000296797
LOC101247727	2.23366	4.82286	185.431	1.4393e-06	0.000296797
LOC112941846	2.76512	4.87318	185.401	1.44015e-06	0.000296797
LOC101256167	5.59446	2.79531	184.812	1.45688e-06	0.000296797
LOC101245109	2.32849	6.2335	184.798	1.45727e-06	0.000296797
LOC101264826	3.99305	4.77825	183.197	1.50401e-06	0.000299608
LOC101256456	3.71107	6.84382	181.814	1.54591e-06	0.000299608
LOC101263899	7.3977	6.86588	194.32	1.55017e-06	0.000299608
LOC101250284	1.99211	5.15714	181.037	1.57008e-06	0.000299608
LOC100301920	4.03133	7.92342	180.518	1.58653e-06	0.000299608
PLDb2	4.60353	6.88842	183.678	1.60162e-06	0.000299608
LOC101246362	3.23867	6.47803	178.93	1.63815e-06	0.000299608
LOC104649092	4.98219	4.66165	182.501	1.63911e-06	0.000299608
LOC101246503	4.48553	3.37243	177.407	1.68969e-06	0.000299608
LOC101258487	2.69407	5.53512	176.668	1.71541e-06	0.000299608
LOC101268496	-2.9333	4.82514	176.437	1.72358e-06	0.000299608
LOC101252414	2.88798	4.23337	176.268	1.72954e-06	0.000299608
LOC101245812	2.8084	6.47186	175.618	1.75284e-06	0.000299608
XTH6	-3.49253	3.73673	175.559	1.75499e-06	0.000299608
LOC101261882	2.26787	4.64049	175.353	1.76248e-06	0.000299608
LOC101245202	5.03666	6.90374	180.376	1.76617e-06	0.000299608
LOC101261669	3.40027	5.81645	175.18	1.76879e-06	0.000299608
RD2	2.72598	8.09205	174.36	1.79907e-06	0.000300807
LOC101246034	-2.04215	4.67501	174.041	1.81103e-06	0.000300807
LOC101258205	3.0627	5.51824	173.513	1.83106e-06	0.000301209
LOC101249201	4.82232	5.79719	177.859	1.85739e-06	0.000302631
LOC101245379	4.05481	4.6152	170.321	1.9583e-06	0.000316063
LOC101245869	2.4634	6.18326	167.781	2.06767e-06	0.000330595
Fad7	5.00094	7.10147	171.662	2.10885e-06	0.000334057
LOC101255657	3.59793	4.10496	165.772	2.15969e-06	0.000338972
LOC101255885	3.23131	6.43558	165.148	2.18929e-06	0.000340494
LOC101245814	3.56518	9.10714	163.244	2.28294e-06	0.000351861
LOC101257094	3.14314	4.1626	162.81	2.305e-06	0.000352089
SlDMR6-1	3.66367	7.32533	161.103	2.39437e-06	0.000358555
LOC101264805	2.21351	5.63521	160.397	2.43266e-06	0.000358555
LOC101255928	3.25746	6.83022	160.217	2.44253e-06	0.000358555
LOC101252005	2.16928	6.13241	160.006	2.45417e-06	0.000358555
LOC101252075	3.5762	7.14073	159.702	2.47104e-06	0.000358555
LOC101260500	2.59414	6.63737	159.666	2.47309e-06	0.000358555
LOC101248856	3.14943	7.36309	158.946	2.51373e-06	0.000361386
LOC100301922	2.06621	6.43	157.632	2.59015e-06	0.000364515
LOC101256986	4.41194	2.72251	157.388	2.6046e-06	0.000364515
LOC101257433	2.61905	5.01845	157.345	2.6072e-06	0.000364515
LOC101262540	2.88585	3.35572	156.98	2.62912e-06	0.000364515
LOC101257992	3.20626	4.47625	156.767	2.64203e-06	0.000364515
Prg1	6.57185	4.71823	164.493	2.70054e-06	0.000369109
LOC101243729	3.44799	5.73551	155.531	2.71848e-06	0.000369109
LOC101262133	2.35425	5.85715	154.15	2.80725e-06	0.000372972
LOC104644383	3.19257	3.5566	153.971	2.81904e-06	0.000372972
LOC101252342	-3.29142	3.28477	153.69	2.83764e-06	0.000372972
LOC101249483	3.31845	5.28472	153.441	2.85427e-06	0.000372972
AADC2	2.77414	7.77769	153.233	2.86826e-06	0.000372972
LOC101268766	4.47287	5.48673	157.239	2.88515e-06	0.000372972
LOC101245029	-2.11132	3.93805	152.732	2.90227e-06	0.000372972
LOC101264862	4.40086	7.88281	153.746	2.92191e-06	0.000372972
LOC101252295	-1.99566	5.89211	151.955	2.95613e-06	0.000372972
LOC101248480	2.50113	9.88423	151.829	2.96494e-06	0.000372972
LOC101268233	4.53507	5.06983	154.576	3.06626e-06	0.000380611
LOC101257637	2.2376	5.74828	150.365	3.07016e-06	0.000380611
LOC101244496	3.37532	8.6437	149.466	3.13713e-06	0.000386116
LOC101267180	-2.38345	5.19593	148.674	3.19766e-06	0.000390754
LOC101251665	2.43025	8.33553	148.15	3.23853e-06	0.000392942
LOC101253547	1.67336	5.64473	147.132	3.31989e-06	0.00039937
LOC101268829	2.74548	6.44011	146.769	3.34951e-06	0.00039937
LOC101264530	5.0854	3.09479	146.409	3.3792e-06	0.00039937
LOC101253155	2.55791	5.27087	146.34	3.38489e-06	0.00039937
LOC101250009	1.74044	6.45431	145.745	3.43486e-06	0.000400578
LOC104645999	5.06865	3.91218	146.684	3.44196e-06	0.000400578
LOC101247327	2.59497	6.82826	144.609	3.53284e-06	0.000407121
LOC101266444	1.762	5.60942	144.462	3.54577e-06	0.000407121
LOC101249341	-2.43365	5.49238	144.19	3.56983e-06	0.000407151
LOC101264358	2.03743	7.20725	143.35	3.64553e-06	0.000411544
LOC101249886	-2.21502	8.17331	143.231	3.65646e-06	0.000411544
LOC101246297	3.65365	4.61727	142.667	3.70863e-06	0.000414688
LOC101264783	2.83475	5.22705	142.097	3.76227e-06	0.000417955
LOC101248245	2.43808	6.64206	141.506	3.81907e-06	0.000421527
LOC101245584	2.46008	8.0681	140.378	3.93029e-06	0.000429507
LOC101261691	4.43374	5.47583	145.558	3.94158e-06	0.000429507
pip1	2.23534	6.09893	139.346	4.03575e-06	0.000436985
LOC101243894	2.35517	6.32862	138.837	4.08912e-06	0.000439979
ER5	3.5059	9.90873	138.334	4.14268e-06	0.000442956
LOC101258705	3.98722	7.80584	138.484	4.20027e-06	0.000446324
LOC101259361	2.17689	7.61266	136.113	4.39007e-06	0.000456773
LOC101252606	1.66616	6.115	136.111	4.39033e-06	0.000456773
LOC101259198	-2.93847	8.95822	135.998	4.40341e-06	0.000456773
LOC101266552	3.42192	4.98122	135.888	4.42961e-06	0.000456773
LOC101266415	6.18652	5.67303	143.991	4.45612e-06	0.000456773
LOC100736484	2.41507	4.81904	135.357	4.47856e-06	0.000456773
SlMYB117	7.86101	3.25734	136.401	4.48549e-06	0.000456773
LOC101260347	2.02115	6.65408	134.411	4.59251e-06	0.000464229
LOC101267579	2.18478	6.54005	134.235	4.61405e-06	0.000464229
LOC101248226	1.93251	4.59141	134.024	4.64012e-06	0.000464229
LOC778266	5.97087	5.44452	141.765	4.70596e-06	0.000468078
LOC101251733	-1.81373	6.31389	132.838	4.79017e-06	0.00046811
LOC101248791	-2.21739	3.90498	132.767	4.79931e-06	0.00046811
LOC101260100	5.63886	2.49911	132.606	4.82027e-06	0.00046811
LOC104649397	2.36878	7.41337	132.446	4.84104e-06	0.00046811
LOC101263918	1.9068	5.06051	132.075	4.8899e-06	0.00046811
LOC101261936	5.88358	6.89548	140.214	4.8906e-06	0.00046811
LOC101266471	2.41195	7.39743	132.016	4.89781e-06	0.00046811
LOC101257443	5.5139	8.01991	138.563	4.94122e-06	0.000469635
LOC101262141	-2.73993	6.51105	131.068	5.02563e-06	0.000475019
LOC101259700	4.21232	2.48254	130.847	5.05607e-06	0.000475271
LOC101247309	-1.90749	5.11402	130.305	5.13171e-06	0.000479745
LOC101253579	3.26041	4.9296	129.827	5.19957e-06	0.000483447
LOC101266859	6.10387	3.84946	132.913	5.24209e-06	0.000483612
LOC101252299	-2.61917	3.5524	129.405	5.2604e-06	0.000483612
LOC101246867	7.56923	2.21293	129.023	5.31639e-06	0.000483612
LOC101268737	2.56813	9.10879	128.858	5.3407e-06	0.000483612
TAP2	2.66699	6.2993	128.666	5.36929e-06	0.000483612
LOC101249469	-2.46835	4.94392	128.373	5.41319e-06	0.000483612
LOC101267366	-3.48469	3.38626	128.133	5.44939e-06	0.000483612
LOC101244360	2.7376	7.45591	128.115	5.45225e-06	0.000483612
LOC101247693	3.45444	7.72991	128.092	5.45576e-06	0.000483612
LOC101247177	2.44436	4.35168	127.374	5.56632e-06	0.000490869
LOC101250694	-2.20014	5.37139	127.053	5.61668e-06	0.00049169
SAM3	2.8347	10.4986	126.95	5.63311e-06	0.00049169
LOC101257550	-1.83955	4.31156	126.44	5.71451e-06	0.000491714
LOC109120362	1.97969	6.38188	126.365	5.72673e-06	0.000491714
LOC101244843	-2.39756	5.15719	126.31	5.73559e-06	0.000491714
LOC101250477	6.53126	2.44084	126.232	5.74835e-06	0.000491714
LOC101244430	1.90304	6.60323	125.275	5.90656e-06	0.000502733
LOC101055528	2.94874	5.78534	124.926	5.96571e-06	0.000505255
LOC101251208	3.32813	7.76812	123.855	6.1518e-06	0.000517904
LOC101260265	-1.83703	5.86475	123.71	6.17756e-06	0.000517904
LOC101246684	-2.40537	6.04809	123.374	6.2377e-06	0.000517904
LOC101261364	2.13116	4.7108	123.352	6.2417e-06	0.000517904
LOC101249664	3.17282	8.4692	123.215	6.26644e-06	0.000517904
LOC101268348	-2.49374	5.36552	122.881	6.32744e-06	0.000520432
LOC101247196	-3.32852	4.53495	122.457	6.40585e-06	0.00052436
LOC100316892	-2.30657	5.17209	122.027	6.4866e-06	0.000528442
HSP90	4.40966	3.75297	121.255	6.63511e-06	0.000537979
LOC101259123	-1.95912	6.30697	120.886	6.70749e-06	0.000540829
LOC101256439	2.1582	5.74949	120.63	6.75838e-06	0.000540829
LOC101265646	2.73264	4.43751	120.281	6.82849e-06	0.000540829
LOC101248210	2.82066	8.57027	120.233	6.83814e-06	0.000540829
LOC101257375	1.63509	5.74759	119.951	6.89546e-06	0.000540829
LOC101259605	3.31168	7.8012	119.951	6.89555e-06	0.000540829
LOC101264039	2.51739	6.61881	119.898	6.90632e-06	0.000540829
LOC101252588	3.14527	3.82222	119.816	6.92317e-06	0.000540829
LOC101265985	-2.77633	5.0431	119.435	7.00223e-06	0.00054146
LOC101246422	1.64116	4.58447	119.383	7.01315e-06	0.00054146
LOC101249163	2.02625	4.82931	119.32	7.0262e-06	0.00054146
LOC101260247	-2.02076	4.72859	118.982	7.09762e-06	0.000544511
LOC101255141	2.6164	6.00813	118.663	7.16577e-06	0.000547286
LOC101265097	-2.14986	5.5881	118.42	7.21808e-06	0.000548831
LOC101254178	2.14432	6.53765	118.059	7.29709e-06	0.000551756
SPM1	2.44901	7.70561	117.944	7.32229e-06	0.000551756
LOC101258812	2.46269	4.89984	117.369	7.45068e-06	0.000551756
LOC101268211	2.24094	8.17132	117.308	7.46455e-06	0.000551756
LOC104649521	2.80993	3.09343	117.029	7.52804e-06	0.000551756
LOC101259830	-1.80442	6.47305	117.025	7.52884e-06	0.000551756
PPO	4.31563	8.40455	119.848	7.53279e-06	0.000551756
LOC101267253	2.96005	5.50825	116.897	7.57858e-06	0.000551756
LOC101249297	-3.04197	2.72505	116.232	7.71318e-06	0.000551756
LOC101256740	2.08245	5.79871	116.167	7.72849e-06	0.000551756
LOC101245039	3.43233	7.20068	117.025	7.73653e-06	0.000551756
LOC101245523	4.97511	5.13894	122.881	7.74826e-06	0.000551756
LOC101260901	8.22365	5.43537	122.812	7.76338e-06	0.000551756
LOC101265333	2.48582	6.74061	115.996	7.76911e-06	0.000551756
LOC101245788	-1.58746	5.75185	115.849	7.80427e-06	0.000551756
ERF5	-2.34823	7.10368	115.848	7.8045e-06	0.000551756
LOC101264896	2.81748	8.52252	115.846	7.80483e-06	0.000551756
LOC101262529	3.13059	6.92984	115.623	7.85848e-06	0.000552069
EREB	1.8286	4.22665	115.373	7.91926e-06	0.000552069
LOC101263542	2.328	7.3792	115.313	7.9338e-06	0.000552069
LOC101258933	-2.49574	6.42394	115.295	7.93833e-06	0.000552069
LOC101265824	3.52846	6.13966	117.894	8.00379e-06	0.000554072
LOC101259279	-2.26431	6.61695	114.849	8.0484e-06	0.000554072
LOC101261325	-2.16982	4.33758	114.785	8.0643e-06	0.000554072
LOC112941582	2.53471	3.41396	114.29	8.18913e-06	0.000560399
LOC101260455	6.35694	4.92589	120.258	8.3515e-06	0.000567703
LOC101266842	-2.11416	5.55126	113.419	8.41452e-06	0.000567703
LOC101254067	1.89165	5.41484	113.41	8.41693e-06	0.000567703
LOC101268505	2.09119	4.72482	113.244	8.46075e-06	0.000567703
LOC101265454	2.27645	7.42178	113.24	8.46178e-06	0.000567703
LOC101260960	3.46497	7.41248	113.696	8.56889e-06	0.000572643
LOC101248239	-2.01326	4.67643	112.604	8.63256e-06	0.000574653
LOC101263598	5.95044	6.12534	118.324	8.83483e-06	0.000585663
LOC101245514	3.05077	7.2393	111.71	8.88026e-06	0.000585663
LOC101261701	1.72646	4.83701	111.554	8.92436e-06	0.000585663
LOC101246921	2.44366	6.29003	111.517	8.93489e-06	0.000585663
LOC101245139	-1.78709	4.13079	111.306	8.995e-06	0.000587353
LOC101261760	-2.51511	5.13743	111.102	9.05375e-06	0.000588941
LOC101244391	-1.52747	6.46153	109.871	9.4187e-06	0.00061036
LOC112940448	4.61784	4.86842	114.729	9.55439e-06	0.000616817
LOC101267832	2.70985	4.05051	109.057	9.67006e-06	0.000619852
LOC101260794	2.33504	4.69362	109.045	9.67387e-06	0.000619852
LOC101267201	-3.17792	4.93594	109.604	9.75418e-06	0.000622666
LOC101263242	5.87984	4.52064	114.159	1.00033e-05	0.000636193
LOC101244034	1.9052	6.73267	107.159	1.02902e-05	0.000649992
LOC101265046	1.68614	6.67148	107.095	1.03119e-05	0.000649992
LOC101251841	2.8997	4.77519	106.942	1.03641e-05	0.000649992
LOC101265155	4.61784	6.72694	112.971	1.03722e-05	0.000649992
LOC101259199	2.62089	7.09808	106.762	1.04262e-05	0.000650988
LOC101246321	2.26186	8.17104	106.223	1.06146e-05	0.000660345
LOC101259627	-1.87995	5.77944	105.955	1.07099e-05	0.000663856
LOC104645763	2.65961	5.41275	105.689	1.08052e-05	0.000665336
LOC101251993	-2.38805	6.79672	105.605	1.08359e-05	0.000665336
LOC101250189	2.34809	7.93182	105.559	1.08527e-05	0.000665336
dxs	-2.12645	4.8597	105.458	1.08893e-05	0.000665336
LOC101248264	7.12505	1.77381	105.293	1.09497e-05	0.000666647
LOC101251000	2.85803	5.5567	105.318	1.10306e-05	0.000669192
LOC101266488	-3.1693	4.46838	104.908	1.10924e-05	0.000670564
LOC101252360	-1.95575	3.86492	104.653	1.11881e-05	0.000671889
LOC104644784	6.68129	2.96961	105.105	1.11929e-05	0.000671889
LOC101251412	2.54743	4.6246	104.487	1.12511e-05	0.000672145
LOC101262422	2.16846	6.92922	104.422	1.12758e-05	0.000672145
LOC101246747	-1.48291	4.54704	104.26	1.13379e-05	0.000673505
LOC101268373	2.80425	7.76931	103.983	1.1445e-05	0.000674547
LOC101264154	2.35971	6.20754	103.98	1.14463e-05	0.000674547
LOC101251350	2.65331	4.63929	103.791	1.15201e-05	0.000674547
NML1	2.22593	7.44325	103.686	1.1561e-05	0.000674547
LOC101253074	5.1015	6.12961	109.388	1.1595e-05	0.000674547
LOC101245851	2.43055	8.5587	103.507	1.16321e-05	0.000674547
ACS3	1.74437	6.61512	103.386	1.16801e-05	0.000674547
LOC100316887	1.68434	5.47626	103.354	1.16927e-05	0.000674547
LOC101263482	-2.68668	5.74561	103.31	1.17103e-05	0.000674547
LOC101263275	-2.90946	4.69365	103.137	1.17801e-05	0.000674911
LOC101265878	-2.89257	5.24241	103.336	1.17956e-05	0.000674911
LOC100736537	2.19652	8.20932	102.896	1.18776e-05	0.000677339
LOC109119885	3.54194	2.74403	102.799	1.19172e-05	0.000677339
LOC101251813	1.72958	6.20385	102.52	1.20323e-05	0.000681619
LOC101243853	3.68688	9.47585	102.369	1.2095e-05	0.000682909
LOC104646728	2.78158	4.95031	102.068	1.22211e-05	0.000684804
LOC101265552	2.58969	7.7052	102.009	1.22462e-05	0.000684804
LOC101267094	4.06987	5.64393	107.267	1.22486e-05	0.000684804
LOC101260268	2.865	9.41771	101.904	1.22906e-05	0.000684911
LOC101251438	1.63308	6.29634	101.683	1.23851e-05	0.000687939
LOC101250403	-2.12414	5.02058	101.114	1.26327e-05	0.000699418
LOC101259504	2.82447	7.11476	100.793	1.27753e-05	0.000705033
LOC101261893	4.69136	3.17862	100.556	1.28818e-05	0.000708077
LOC101256572	-2.65633	5.73205	100.486	1.29133e-05	0.000708077
LOC101266402	2.52743	6.05477	100.133	1.30746e-05	0.000712095
LOC101251803	3.60323	8.17426	101.624	1.31288e-05	0.000712095
LOC101251167	1.80475	5.66815	100.003	1.31345e-05	0.000712095
LOC101266604	2.93763	3.59722	99.9151	1.31753e-05	0.000712095
LOC101251796	2.21142	5.44845	99.7702	1.32428e-05	0.000712095
LOC104644386	9.3916	2.25408	210.248	1.32499e-05	0.000712095
AOS3	5.4598	6.06401	105.176	1.32779e-05	0.000712095
LOC101248865	2.68016	6.76174	99.5903	1.33273e-05	0.000712509
LOC101265906	2.1685	5.17227	99.2408	1.34934e-05	0.00071832
LOC101256961	2.24548	6.67088	99.095	1.35634e-05	0.00071832
LOC101244990	2.07574	6.43575	99.0708	1.3575e-05	0.00071832
LOC100191128	2.87374	8.63816	99.0111	1.36039e-05	0.00071832
LOC101248792	1.99733	7.9637	98.8709	1.36719e-05	0.000719691
LOC101249516	3.82206	5.99952	103.163	1.38097e-05	0.000724713
LOC101253022	3.15029	7.56551	98.4438	1.39929e-05	0.000732081
LOC101247706	2.2132	5.92371	97.2929	1.44685e-05	0.000749909
LOC101267840	1.85508	7.62423	96.9916	1.46272e-05	0.000749909
LOC101247711	2.02643	7.97448	96.9642	1.46417e-05	0.000749909
LOC101253124	2.11992	4.39107	96.9227	1.46638e-05	0.000749909
LOC101243723	3.99086	6.75987	101.378	1.46679e-05	0.000749909
LOC101268290	1.94226	5.27817	96.7966	1.47311e-05	0.000749909
LOC101267005	-3.45542	6.0901	99.6676	1.47845e-05	0.000749909
LOC101262574	-2.40305	4.49681	96.6666	1.48009e-05	0.000749909
LOC101262042	3.23397	9.25947	96.6574	1.48058e-05	0.000749909
LOC101255108	-4.25277	9.35978	98.8692	1.48214e-05	0.000749909
LOC101247272	-2.63584	6.99943	96.5598	1.48585e-05	0.000749909
LOC101259785	-2.77733	4.88626	96.5577	1.48597e-05	0.000749909
LOC101264571	3.03365	4.11284	96.1026	1.51085e-05	0.000758551
GA2ox3	3.32964	6.87489	98.1833	1.51851e-05	0.000758551
LOC101265466	-1.26892	5.84353	95.942	1.51976e-05	0.000758551
LOC101243998	1.96622	7.48822	95.8218	1.52647e-05	0.000758551
LOC101262706	2.86469	4.04308	95.8134	1.52694e-05	0.000758551
LOC112940298	-2.63267	3.04422	95.7643	1.52969e-05	0.000758551
LOC101249527	1.86776	6.48634	95.6606	1.53553e-05	0.000759147
LOC101253066	2.31729	4.85669	95.5727	1.5405e-05	0.000759147
LOC101250999	-1.24722	5.60692	95.4114	1.54967e-05	0.000759147
LOC101268174	-2.55212	4.97653	95.3147	1.55519e-05	0.000759147
LOC101253897	1.92737	5.26458	95.2871	1.55678e-05	0.000759147
LOC101253441	1.65899	5.75393	95.2742	1.55752e-05	0.000759147
LOC101255563	-2.9938	3.47336	95.0149	1.5725e-05	0.000763682
LOC101263673	2.92741	7.91071	94.9288	1.57752e-05	0.000763682
LOC101263134	-1.47131	5.44861	94.8301	1.58329e-05	0.000763682
LOC101250536	2.36829	5.69938	94.8064	1.58468e-05	0.000763682
HSTF24	2.39453	9.38405	94.4245	1.6073e-05	0.000772408
LOC101245147	-2.60057	2.99224	94.2787	1.61604e-05	0.000774434
LOC100134911	2.46913	8.619	94.0535	1.62967e-05	0.00077878
LOC101249448	-2.61867	5.8685	93.3542	1.67718e-05	0.000799256
LOC101258415	2.05522	7.29338	93.1212	1.68764e-05	0.000802002
LOC101251394	1.76408	6.58792	92.9788	1.69672e-05	0.000802508
MAPK5	2.29854	6.40452	92.9575	1.69808e-05	0.000802508
LOC101256522	-2.43892	6.87402	92.6933	1.71512e-05	0.000808053
LOC101253371	1.6962	9.13551	92.6295	1.71926e-05	0.000808053
LOC101245582	2.73678	8.74472	92.2919	1.74141e-05	0.000816223
MAPK4	2.63058	2.97485	92.1817	1.74872e-05	0.000817409
DREB2	2.69497	4.12442	91.7528	1.77754e-05	0.000828321
LOC101249027	-1.72344	4.21878	91.6789	1.78257e-05	0.000828321
LOC112941799	6.82616	4.02204	96.3781	1.79297e-05	0.000828321
LOC101256908	-1.66011	6.95765	91.4943	1.7952e-05	0.000828321
LOC101253190	1.61907	6.63229	91.4787	1.79628e-05	0.000828321
LOC101248841	2.19093	7.94831	91.2493	1.81215e-05	0.000833393
LOC543833	2.15495	6.23748	91.1283	1.82058e-05	0.000835028
LOC101264428	-1.78475	6.44042	90.7705	1.84584e-05	0.000844349
LOC104646118	3.61891	3.11062	90.6608	1.85368e-05	0.000844685
LOC101261481	-2.4768	4.31201	90.6221	1.85645e-05	0.000844685
LOC101247739	-2.54961	6.77021	90.5496	1.86166e-05	0.000844706
LOC101253467	5.05669	5.46852	95.2566	1.86637e-05	0.000844706
LOC101251132	1.89709	5.68062	90.2894	1.88051e-05	0.000848859
LOC101246594	1.53448	7.72049	89.9532	1.90522e-05	0.000857304
ERF2	1.58335	7.63034	89.8398	1.91365e-05	0.000857304
LOC101248306	5.47044	6.46278	94.5549	1.91425e-05	0.000857304
LOC101243656	3.63438	8.90881	91.0264	1.9279e-05	0.000861163
LOC543883	1.86414	7.77183	89.4718	1.94133e-05	0.000864779
LOC101264595	2.84789	8.50214	89.3503	1.95058e-05	0.000864779
NAGK	1.59228	5.9241	89.3427	1.95116e-05	0.000864779
LOC101244196	2.58208	7.91149	89.0989	1.9699e-05	0.000870828
LOC101265208	-2.33894	3.4499	88.8012	1.99309e-05	0.000878809
LOC101258000	-1.74727	5.96361	88.6047	2.00859e-05	0.000880286
LOC101256628	2.25473	5.76123	88.5516	2.0128e-05	0.000880286
LOC101253212	3.24936	6.28346	90.6623	2.01623e-05	0.000880286
LOC101245031	1.69014	8.59742	88.4985	2.01702e-05	0.000880286
LOC101258429	-3.51745	10.0561	88.3889	2.02577e-05	0.000881856
LOC101265520	2.51964	8.51058	88.0442	2.05363e-05	0.00089022
LOC112941125	5.04831	5.45924	92.5523	2.05977e-05	0.00089022
LOC101247798	2.0456	3.33608	87.7605	2.07692e-05	0.00089022
LOC101268224	1.67056	5.27815	87.7598	2.07698e-05	0.00089022
LOC101265618	2.51235	9.02154	87.6322	2.08756e-05	0.00089022
LOC101252878	1.66369	5.03089	87.5334	2.0958e-05	0.00089022
LOC101260610	5.8993	4.81359	92.0813	2.09602e-05	0.00089022
help1	1.51289	5.43502	87.4619	2.10179e-05	0.00089022
LOC101267164	1.96621	4.85412	87.4171	2.10555e-05	0.00089022
LOC101243844	1.96607	4.89607	87.4038	2.10668e-05	0.00089022
LOC101266443	3.35257	7.69167	89.2167	2.10776e-05	0.00089022
LOC112940948	3.85705	1.95391	87.3828	2.10845e-05	0.00089022
LOC101246905	2.88258	8.22605	87.3332	2.11263e-05	0.00089022
GPAT	2.18853	5.60256	87.148	2.12835e-05	0.000894637
LOC101246690	4.8136	1.71532	86.9922	2.14169e-05	0.000898038
LOC101246210	4.5466	6.96793	91.361	2.15305e-05	0.000900598
LOC101259371	2.67379	7.24969	86.7382	2.16366e-05	0.000902739
LOC101255826	1.54529	4.21326	86.6473	2.17159e-05	0.000902739
LOC101262652	1.90644	7.99368	86.6198	2.174e-05	0.000902739
LOC101244652	3.09081	4.79377	88.4573	2.1808e-05	0.000903369
LOC101246680	2.82881	5.1331	87.7637	2.18839e-05	0.000904321
LOC101253556	5.31066	8.26923	90.7852	2.20007e-05	0.000906958
LOC101265542	1.54272	5.43078	86.0762	2.22229e-05	0.000913916
LOC101248369	5.27858	3.32465	87.8507	2.2333e-05	0.000914748
LOC101257485	2.93	6.43562	87.4621	2.23501e-05	0.000914748
LOC101263458	4.19143	5.18675	89.8296	2.28102e-05	0.000931355
LOC101268319	2.75253	6.13851	86.6048	2.29157e-05	0.000933432
LOC101243815	-1.42848	5.35393	84.9655	2.32525e-05	0.0009449
LOC101261543	1.86135	5.36995	84.8962	2.33187e-05	0.000945345
LOC101260024	2.96569	8.34757	84.5999	2.36045e-05	0.0009493
LOC101261544	2.55091	6.26705	84.754	2.36295e-05	0.0009493
LOC101258913	2.32336	7.34776	84.5599	2.36435e-05	0.0009493
LOC101249979	-1.58516	3.94082	84.5513	2.36518e-05	0.0009493
LOC101245434	-1.80346	5.66306	84.5085	2.36937e-05	0.0009493
LOC101256716	1.29046	5.37942	84.4463	2.37545e-05	0.000949513
LOC101261553	1.78363	6.32704	84.2741	2.3924e-05	0.000954059
LOC101252907	2.63175	7.54439	84.1283	2.40687e-05	0.0009576
LOC101254707	4.65952	4.59319	88.2839	2.42017e-05	0.000958923
LOC101250273	2.66317	3.72369	83.9398	2.42575e-05	0.000958923
LOC101248161	1.61221	5.82802	83.9272	2.42702e-05	0.000958923
LOC101244913	5.13114	5.75885	88.0086	2.44607e-05	0.00096322
Endo-LE	1.34645	4.63999	83.6642	2.45368e-05	0.00096322
LOC101255210	-2.09251	3.89302	83.6535	2.45478e-05	0.00096322
LOC101246755	3.89875	6.19656	87.6746	2.47799e-05	0.00096579
Wiv-1	4.66402	6.13991	87.6474	2.4806e-05	0.00096579
LOC104648037	-3.34938	4.06972	83.9771	2.48086e-05	0.00096579
LOC101247936	2.00883	10.5519	83.3288	2.48824e-05	0.00096579
LOC101268078	2.922	9.49277	83.3161	2.48956e-05	0.00096579
LOC101267436	2.27116	5.8297	83.0721	2.5151e-05	0.000970305
LOC101257818	-1.67105	4.77435	83.0513	2.5173e-05	0.000970305
LOC104645968	1.43062	5.23574	82.9947	2.52326e-05	0.000970305
LOC101255362	2.6163	6.93794	83.0431	2.52388e-05	0.000970305
LOC101250709	1.91243	4.18295	82.8343	2.54031e-05	0.000974431
LOC100147720	2.24272	7.79625	82.6681	2.55812e-05	0.000979069
LOC101261774	2.46288	4.07841	82.6033	2.5651e-05	0.000979549
LOC104648200	2.96507	3.28529	82.5382	2.57215e-05	0.000980054
CDPK2	1.87989	6.48757	82.2803	2.6003e-05	0.000988576
SRG1	2.49823	9.73389	82.177	2.61168e-05	0.000990702
LOC101257476	3.75061	4.80976	85.4651	2.63634e-05	0.000991707
LOC101249663	2.62414	9.19591	81.9521	2.63668e-05	0.000991707
LOC104649695	1.55145	4.36938	81.9509	2.63681e-05	0.000991707
LOC101262052	2.32018	3.28328	81.8973	2.64282e-05	0.000991707
LOC101259118	1.47136	8.26131	81.8566	2.64739e-05	0.000991707
LOC101267573	1.99974	5.72326	81.8155	2.65202e-05	0.000991707
LOC101268116	-3.01514	3.0786	81.7898	2.65491e-05	0.000991707
LOC101267140	-1.86722	5.69966	81.7379	2.66078e-05	0.000991733
LOC101266940	4.39493	2.32323	81.6514	2.67059e-05	0.000992807
LOC101267957	-2.14557	4.34359	81.5881	2.6778e-05	0.000992807
LOC101259575	-1.53271	7.86819	81.5594	2.68107e-05	0.000992807
ARF2	-1.8566	7.04941	81.2904	2.71202e-05	0.0010021
LOC101254468	1.90184	7.04896	81.2	2.72252e-05	0.0010024
LOC101253387	2.74826	6.98811	81.6874	2.72829e-05	0.0010024
LOC101260206	2.4285	6.3327	81.1324	2.73042e-05	0.0010024
LOC101261516	-2.12094	4.31596	80.96	2.75066e-05	0.00100258
LOC101248155	2.65963	2.4773	80.8609	2.76239e-05	0.00100258
LOC101260972	1.5837	5.78426	80.8063	2.76887e-05	0.00100258
LOC101255936	-3.29295	3.4115	80.7847	2.77144e-05	0.00100258
LOC101245973	3.64484	4.95808	84.2192	2.77182e-05	0.00100258
LOC104645176	-2.29214	5.42818	80.7651	2.77378e-05	0.00100258
LOC101262765	2.5973	8.64088	80.7538	2.77513e-05	0.00100258
LOC101263738	2.16891	7.54182	80.7315	2.77779e-05	0.00100258
LOC101252689	-1.47334	6.28119	80.6659	2.78565e-05	0.0010033
LOC101259348	2.6243	3.49533	80.5452	2.80017e-05	0.00100399
LOC101243926	2.55845	4.58355	80.5195	2.80327e-05	0.00100399
LOC101257995	-1.58153	6.29318	80.5039	2.80515e-05	0.00100399
LOC101254927	-2.43534	6.44817	80.4189	2.81545e-05	0.00100557
LOC101252316	-2.17546	3.59619	80.2738	2.83316e-05	0.00100979
CIP6	1.79697	6.76979	80.0827	2.8567e-05	0.00101606
LOC101265832	1.80584	6.46991	79.9427	2.87409e-05	0.00102012
LOC101266642	3.77038	4.44945	83.1826	2.88921e-05	0.00102258
LOC101266899	2.25004	7.93838	79.792	2.89297e-05	0.00102258
LOC101256614	1.7222	8.34503	79.7145	2.90273e-05	0.00102351
LOC101268402	1.47066	4.7855	79.6764	2.90756e-05	0.00102351
LOC101263667	3.9835	7.13783	83.483	2.9274e-05	0.00102838
LOC100316899	2.13734	7.37667	79.4122	2.94124e-05	0.00103112
SlWRKY30	2.44891	3.44679	79.3174	2.95345e-05	0.00103328
LOC101249179	-2.38644	4.37133	79.2184	2.96627e-05	0.00103565
LOC101249748	-1.55859	5.32591	78.9986	2.99498e-05	0.00104355
LOC101262646	1.58017	7.21197	78.8904	3.00924e-05	0.00104628
LOC101267351	-2.35815	4.09134	78.8466	3.01504e-05	0.00104628
LOC101246556	-1.72787	5.34107	78.635	3.04326e-05	0.00105236
LOC101254823	1.94004	8.62587	78.6229	3.04488e-05	0.00105236
LOC101244469	1.65122	6.26155	78.3944	3.07574e-05	0.00106088
LOC101258526	1.32642	5.20144	78.1212	3.11315e-05	0.00107053
LOC101245027	2.75379	3.22711	78.0284	3.12601e-05	0.00107053
LOC101260269	1.70836	4.33367	78.0104	3.1285e-05	0.00107053
CrtR-b2	1.99957	7.23677	78.0087	3.12874e-05	0.00107053
LOC101267076	2.08994	7.2747	77.9493	3.137e-05	0.00107106
LOC101262431	3.64332	4.73947	81.17	3.14282e-05	0.00107106
LOC101250491	1.55614	4.47648	77.8457	3.15149e-05	0.00107188
LOC101264284	3.43043	4.46471	79.94	3.1679e-05	0.00107202
LOC101267952	1.51471	4.00169	77.7097	3.17062e-05	0.00107202
LOC101245725	1.53592	5.12715	77.7092	3.17069e-05	0.00107202
LOC101265423	5.47959	4.49287	81.434	3.18496e-05	0.00107383
LOC101257080	-1.48861	7.01954	77.5829	3.18859e-05	0.00107383
LOC101257182	-1.72182	5.66612	77.3725	3.21871e-05	0.00108184
LOC101256794	1.59106	5.666	77.2671	3.23392e-05	0.00108482
TPS7	6.34598	2.23993	77.2147	3.24153e-05	0.00108525
LOC101247996	-2.10822	4.50696	77.1185	3.25554e-05	0.0010853
LOC101249847	4.80257	5.81781	80.8863	3.25864e-05	0.0010853
LOC101260364	-2.88231	2.72511	77.083	3.26073e-05	0.0010853
LOC101246255	4.72186	7.12484	80.6386	3.29268e-05	0.00109381
LOC101250266	1.46409	6.0402	76.6393	3.32649e-05	0.00109801
LOC101261783	2.51468	3.12924	76.6259	3.32851e-05	0.00109801
LOC101255428	2.26229	6.24579	76.6247	3.32868e-05	0.00109801
LOC101248214	4.83691	6.77533	80.3636	3.331e-05	0.00109801
LOC101260183	-1.33077	4.7243	76.4129	3.3607e-05	0.00110223
LOC101265257	2.47323	7.62015	76.4047	3.36195e-05	0.00110223
LOC101250681	1.67279	6.88947	76.3579	3.36908e-05	0.00110223
LOC101250259	4.57555	8.62964	80.0622	3.37367e-05	0.00110223
LOC101266882	1.84377	8.01907	76.3124	3.37602e-05	0.00110223
LOC109119603	1.6875	4.19236	75.9962	3.42482e-05	0.00111394
LOC101263352	-1.40123	5.56894	75.9875	3.42619e-05	0.00111394
LOC101247444	-1.75392	5.86538	75.954	3.43142e-05	0.00111394
LOC101262565	2.27482	5.90057	75.7584	3.46212e-05	0.00111952
LOC101248489	1.88721	4.72068	75.7554	3.4626e-05	0.00111952
LOC100037512	2.78118	3.88096	75.7037	3.47077e-05	0.00111952
LOC101249434	2.059	5.34509	75.6785	3.47477e-05	0.00111952
LOC101262051	1.54879	7.35815	75.4088	3.51788e-05	0.00113005
LOC101244135	-1.34157	4.7387	75.3916	3.52066e-05	0.00113005
LOC101246841	3.8629	5.63449	78.6904	3.57684e-05	0.00114593
LOC101265598	2.77296	12.3296	74.8238	3.61375e-05	0.0011527
LOC101244925	2.73483	7.66516	75.0682	3.62104e-05	0.0011527
LOC101268197	3.26098	3.89145	75.2067	3.62946e-05	0.0011527
LOC101258191	1.28444	5.84058	74.6846	3.63707e-05	0.0011527
LOC101262448	-2.68089	5.01826	75.7432	3.63718e-05	0.0011527
LOC101251213	-2.11085	3.84499	74.6767	3.63839e-05	0.0011527
LOC101262003	2.40897	4.97287	74.4051	3.69283e-05	0.00116715
LOC101251644	1.74553	6.90164	74.3219	3.69866e-05	0.00116715
LOC101262386	2.67823	2.94278	74.2568	3.70987e-05	0.00116715
LOC101257879	-1.32279	5.52293	74.2484	3.71131e-05	0.00116715
LOC101255778	-1.5998	3.75532	74.1591	3.72676e-05	0.00116986
LOC101253917	-1.46737	5.42806	74.0883	3.73905e-05	0.00117157
LOC101248655	2.38312	10.517	74.0059	3.75342e-05	0.00117392
LOC101247146	1.29486	6.06381	73.7602	3.79672e-05	0.0011853
LOC101266531	2.75149	5.8487	75.1041	3.82745e-05	0.00119271
LOC101268434	-1.39772	5.77144	73.492	3.84469e-05	0.00119478
LOC101264050	1.61668	7.17609	73.4552	3.85134e-05	0.00119478
LOC101254884	-1.32151	6.44963	73.4348	3.85502e-05	0.00119478
LOC778267	-2.22864	2.85497	73.3595	3.86868e-05	0.00119684
LOC101252315	-1.97841	4.54253	73.2879	3.88171e-05	0.00119792
LOC101244995	1.56741	6.47217	73.2636	3.88616e-05	0.00119792
AADC1B	2.04732	9.58277	72.8634	3.96017e-05	0.00121487
LOC101251707	2.47526	3.93613	72.8613	3.96058e-05	0.00121487
LOC101262625	-2.31989	8.28671	72.8512	3.96247e-05	0.00121487
LOC101251310	1.57508	6.50885	72.5903	4.01172e-05	0.00122376
LOC101246768	5.24264	2.07976	72.5827	4.01317e-05	0.00122376
LOC101262833	2.36455	7.74992	72.5738	4.01486e-05	0.00122376
ht2	5.74942	8.23695	75.9794	4.02642e-05	0.00122376
LOC101246746	2.01363	8.48918	72.5091	4.02721e-05	0.00122376
LOC101246699	1.97053	4.96224	72.355	4.05681e-05	0.00123057
LOC101248628	5.57119	5.7568	75.563	4.10173e-05	0.00124199
LOC100037731	1.47993	4.07312	72.0801	4.11031e-05	0.00124239
LOC101256130	1.27383	5.71297	72.0137	4.12337e-05	0.00124278
LOC101245018	1.69922	5.38091	71.9593	4.13409e-05	0.00124278
LOC101259141	2.152	6.36663	71.9389	4.13814e-05	0.00124278
LOC101253108	1.70191	5.03683	71.9026	4.14533e-05	0.00124278
LOC101244260	2.27604	4.17055	71.8622	4.15334e-05	0.00124278
LOC101248222	-1.86308	6.58007	71.8529	4.15519e-05	0.00124278
LOC543933	-1.52129	5.2653	71.7802	4.16969e-05	0.00124494
LOC101268249	-1.23095	5.89251	71.6676	4.19228e-05	0.00124916
LOC101245114	-1.84831	5.44922	71.637	4.19844e-05	0.00124916
LOC101245741	-1.55126	5.5453	71.5639	4.2132e-05	0.00124973
LOC101248549	1.63951	7.88666	71.5552	4.21496e-05	0.00124973
LOC101257172	1.88779	5.80105	71.447	4.23696e-05	0.00125334
LOC101267476	2.70566	7.47772	71.8979	4.24746e-05	0.00125334
LOC101253053	-1.65046	5.12951	71.3875	4.24911e-05	0.00125334
LOC101243629	2.23996	4.26617	71.334	4.26006e-05	0.00125441
LOC101263156	2.06322	4.51326	71.2956	4.26797e-05	0.00125458
LOC543729	-2.47804	7.94057	71.2459	4.27821e-05	0.00125504
LOC101250729	2.4929	6.39391	72.1974	4.28421e-05	0.00125504
LOC101055571	1.71761	6.72228	71.1393	4.30028e-05	0.00125759
LOC101267632	3.39083	4.44183	73.3115	4.35495e-05	0.00126976
CIPK14	1.48026	5.88455	70.8699	4.35673e-05	0.00126976
LOC101262356	2.17496	5.37714	70.8012	4.37127e-05	0.00127084
LOC101245679	-2.08529	3.36484	70.754	4.3813e-05	0.00127084
LOC101263147	2.01687	7.62872	70.7244	4.38759e-05	0.00127084
LOC101259263	2.44167	7.69303	70.69	4.39494e-05	0.00127084
LOC101246032	-1.96497	4.3567	70.6777	4.39757e-05	0.00127084
LOC101253676	1.57952	5.68035	70.5629	4.42218e-05	0.0012758
LOC101260358	1.49912	6.40942	70.4856	4.43886e-05	0.00127845
LOC101258034	1.84987	4.18443	70.3961	4.45827e-05	0.00128188
LOC101245513	-1.74486	5.36905	70.2955	4.48022e-05	0.00128603
LOC101246082	-2.37572	3.45865	70.2549	4.48913e-05	0.00128643
LOC101261271	1.68457	7.80081	70.1374	4.51499e-05	0.00129168
LOC101247369	2.03599	5.0885	70.074	4.52904e-05	0.00129262
LOC104646731	-2.28769	6.16338	70.1543	4.54163e-05	0.00129262
LOC101266483	-2.0298	3.81286	70.0108	4.54308e-05	0.00129262
ETR2	-1.71476	4.01688	69.9865	4.5485e-05	0.00129262
LOC101245013	1.63005	5.5752	69.896	4.56875e-05	0.00129622
LOC101257128	-1.71345	3.7025	69.5635	4.64411e-05	0.00131341
LOC101266378	-2.69651	6.5773	70.9583	4.64468e-05	0.00131341
LOC101244973	4.42073	5.63294	72.6817	4.67516e-05	0.00131792
LOC101246803	3.31685	5.42184	72.6534	4.68128e-05	0.00131792
LOC101253689	-1.54854	5.32074	69.3914	4.68374e-05	0.00131792
LOC101255673	5.19561	4.54935	72.6028	4.69225e-05	0.00131814
LOC101257007	1.97434	5.5163	69.2021	4.72782e-05	0.00132596
LOC101258886	-1.93246	3.742	69.1559	4.73867e-05	0.00132683
LeAMT1;1	1.4623	7.94436	69.0325	4.76776e-05	0.00133279
LOC101243711	6.24741	2.14301	68.9649	4.78382e-05	0.0013351
LOC101253402	1.68174	4.55911	68.8889	4.80193e-05	0.00133693
LOC101256384	2.14723	9.70829	68.8718	4.80602e-05	0.00133693
LOC101250779	2.05103	6.17597	68.7958	4.82424e-05	0.001339
LOC101263977	-1.6138	5.97868	68.7755	4.82912e-05	0.001339
LOC101249225	-1.72979	8.94893	68.7048	4.84617e-05	0.00134156
LOC101267834	3.4687	7.5168	71.3233	4.86885e-05	0.00134566
LOC101268082	2.84211	6.90216	69.8808	4.89255e-05	0.00135003
LOC101266657	2.12506	7.57436	68.477	4.90164e-05	0.00135036
CNGC5	1.42084	6.38616	67.9656	5.02911e-05	0.00138094
SAP11	1.95851	8.8131	67.9169	5.04145e-05	0.00138094
LOC101246018	2.009	4.80271	67.9126	5.04254e-05	0.00138094
LOC101258704	-1.56554	4.99798	67.9032	5.04493e-05	0.00138094
LOC101264303	-1.15888	4.79477	67.658	5.1078e-05	0.00139491
LOC101264460	1.30288	5.57149	67.6046	5.12161e-05	0.00139491
LOC101256537	2.53747	4.45472	67.9418	5.12373e-05	0.00139491
LOC101253548	3.21536	5.51654	70.6773	5.13529e-05	0.00139491
LOC101246375	1.54758	7.67209	67.5463	5.13675e-05	0.00139491
LOC101257930	-1.78327	3.94201	67.3307	5.19326e-05	0.00140751
4CL	2.22752	9.54823	67.2798	5.20672e-05	0.00140751
LOC101266689	2.58759	6.13394	68.6064	5.20783e-05	0.00140751
ProT3	-3.07631	2.94232	67.2231	5.22175e-05	0.00140826
LOC104647789	4.19706	3.46508	68.5318	5.22708e-05	0.00140826
LOC109120928	4.24431	5.09525	70.0959	5.27946e-05	0.00141813
LOC101252838	3.07854	6.17922	69.624	5.28026e-05	0.00141813
LOC101264062	4.31087	1.61602	66.9532	5.29407e-05	0.00141961
LOC101262285	3.62929	3.51817	67.7479	5.32313e-05	0.00142517
SlVPE3	-2.67818	9.82312	66.6946	5.36456e-05	0.00143401
LOC101244445	-2.27349	5.01072	66.6355	5.39243e-05	0.00143922
LOC101249989	1.79213	7.10007	66.4035	5.44538e-05	0.00145108
LOC101252762	-1.95994	5.25237	66.0783	5.53745e-05	0.00147327
LOC101249209	1.37382	5.38754	66.0447	5.54709e-05	0.00147327
LOC112941684	2.86197	2.95602	66.0189	5.55449e-05	0.00147327
AADC1A	2.11128	9.72836	65.9367	5.57817e-05	0.00147527
LOC101248087	2.6761	4.63927	67.1788	5.5859e-05	0.00147527
LOC101253265	1.98406	6.17781	65.903	5.5879e-05	0.00147527
LOC101260808	1.71577	7.53665	65.8518	5.60276e-05	0.0014767
LOC104645435	-1.99922	4.03437	65.8212	5.61166e-05	0.0014767
LOC101256510	2.02734	4.33247	65.7656	5.62786e-05	0.0014767
LOC101257817	2.0052	6.44087	65.7171	5.64206e-05	0.0014767
LOC101267275	1.4051	5.06566	65.6417	5.66419e-05	0.0014767
LOC101244129	1.8058	5.22872	65.5951	5.67795e-05	0.0014767
LOC101258908	-2.29417	4.65286	65.5944	5.67816e-05	0.0014767
LOC101262514	1.27044	6.42119	65.5734	5.68435e-05	0.0014767
LOC101264443	-1.6091	3.70606	65.5696	5.6855e-05	0.0014767
LOC101268065	8.92846	1.79857	122.056	5.68672e-05	0.0014767
LOC101260898	-2.98703	4.38565	66.8419	5.68825e-05	0.0014767
ACI19	2.54269	5.60855	66.7793	5.7063e-05	0.00147733
LOC101256420	1.43023	6.6078	65.4939	5.70793e-05	0.00147733
LOC101247831	-2.49113	4.34344	65.4802	5.72419e-05	0.00147829
Bti9	2.19794	7.64813	65.4234	5.72895e-05	0.00147829
LOC101255574	1.69313	4.76194	65.3219	5.75938e-05	0.00148391
LOC101250839	-1.49335	5.29111	65.1899	5.79926e-05	0.00149194
LOC101257134	-2.00102	4.48001	65.1187	5.82091e-05	0.00149432
LOC112940299	-3.93063	7.54745	68.0626	5.826e-05	0.00149432
LOC101252947	-1.56999	6.65308	65.0637	5.83772e-05	0.00149509
LOC101261805	-2.57879	3.11859	64.9751	5.86491e-05	0.00149948
LOC101263411	-1.70192	5.06331	64.9508	5.87239e-05	0.00149948
LOC101257406	-1.73884	3.81072	64.7591	5.93185e-05	0.00150994
LOC101244911	1.24687	5.08309	64.7354	5.93927e-05	0.00150994
LOC101248269	-2.30842	4.56624	64.7336	5.93984e-05	0.00150994
LOC101263302	3.80888	6.52577	67.5695	5.96926e-05	0.00151305
LOC101252635	-1.42291	5.09785	64.6381	5.96979e-05	0.00151305
LOC101261634	4.21919	3.00785	64.9479	5.99371e-05	0.0015168
LOC101261935	-1.34506	4.05521	64.5352	6.00231e-05	0.0015168
LOC101251512	1.9408	6.20725	64.4891	6.01694e-05	0.0015181
LOC101263635	2.20926	7.17827	64.4344	6.03435e-05	0.0015181
LOC101265273	-1.41773	6.38702	64.4123	6.0414e-05	0.0015181
LOC101247449	-2.65221	5.90211	65.8104	6.04852e-05	0.0015181
LOC101260442	2.28641	3.14714	64.3798	6.0518e-05	0.0015181
LOC101265191	1.4067	6.87874	64.2699	6.08714e-05	0.00152266
LOC101256835	-1.10688	5.0084	64.2448	6.09525e-05	0.00152266
LOC101248463	-1.78424	3.34571	64.2403	6.09667e-05	0.00152266
LOC101249200	-2.12956	5.08142	64.1863	6.11418e-05	0.00152416
LOC101266565	2.04065	5.68519	64.1564	6.12387e-05	0.00152416
LOC101254314	2.9795	7.4594	65.3602	6.13587e-05	0.00152416
LOC101247504	-2.37792	5.28815	64.9109	6.15421e-05	0.00152416
LOC101249806	-1.9901	5.621	64.0408	6.16161e-05	0.00152416
TAO5	-2.03197	5.4353	64.0345	6.16366e-05	0.00152416
LOC101255971	4.48056	4.72799	66.9084	6.16847e-05	0.00152416
LOC101252609	4.98818	7.03714	66.8905	6.17399e-05	0.00152416
LOC101267209	-1.91605	6.90168	63.91	6.20467e-05	0.00152953
LOC101265481	3.93957	3.3451	64.8476	6.22308e-05	0.00153186
LOC101252442	1.67945	4.47031	63.7643	6.25304e-05	0.00153703
LOC101259800	4.65368	5.98226	66.5958	6.26561e-05	0.00153791
VIF	-2.15985	7.40017	63.3786	6.38349e-05	0.0015646
LOC101248465	1.58805	5.81895	63.3313	6.39971e-05	0.00156633
ldh1	2.83532	5.78356	65.6994	6.41393e-05	0.00156756
LOC101249565	-1.99272	7.89843	63.2128	6.44063e-05	0.00157182
LOC101249513	1.68537	4.09326	63.1866	6.4497e-05	0.00157182
LOC101248003	1.5203	6.28654	63.1499	6.46247e-05	0.00157269
LOC101257183	1.9164	3.6458	63.0996	6.47999e-05	0.00157471
LOC101252874	2.02377	4.66133	62.9303	6.53946e-05	0.0015856
LOC101253394	1.28275	6.96651	62.9193	6.54333e-05	0.0015856
LOC101255102	-1.24124	4.64561	62.8902	6.55365e-05	0.00158585
LOC101250527	3.77901	2.26434	62.837	6.57251e-05	0.00158817
LOC101259105	-1.32199	4.43247	62.809	6.58248e-05	0.00158834
LOC101256880	1.60025	5.37794	62.5877	6.66192e-05	0.00159908
LOC101258906	3.7316	3.48441	63.7797	6.66384e-05	0.00159908
LOC101255589	3.19573	4.73216	64.9111	6.67797e-05	0.00159908
LOC101260837	-2.30559	3.61663	62.5338	6.68145e-05	0.00159908
LOC101265734	2.83425	2.57866	62.5084	6.69068e-05	0.00159908
LOC109120967	1.43158	5.35499	62.5032	6.69256e-05	0.00159908
SlVPE5	-1.6442	7.4831	62.4605	6.70811e-05	0.00159908
LOC101244314	1.72163	7.86368	62.4367	6.71683e-05	0.00159908
LOC101247393	1.5569	5.05239	62.4117	6.72596e-05	0.00159908
LOC101256181	2.77241	3.21609	62.4037	6.7289e-05	0.00159908
LOC101244269	3.4725	4.88544	65.1829	6.7298e-05	0.00159908
LOC101256055	2.20191	7.31303	62.3214	6.75912e-05	0.00160381
LOC101259505	1.76102	6.60012	62.2582	6.78247e-05	0.00160713
LOC101247261	1.88444	3.8935	62.1924	6.80687e-05	0.00161068
LOC543855	2.75321	5.65586	64.0395	6.89829e-05	0.00163006
LOC101256695	2.47606	6.58905	63.0136	6.92582e-05	0.0016343
LysRS	-1.64268	6.25992	61.8377	6.94031e-05	0.00163547
LOC101267332	2.89202	5.67028	64.0573	6.97975e-05	0.0016425
CO3	4.13122	2.60461	61.6589	7.00883e-05	0.00164663
LOC101248076	1.62215	6.17359	61.639	7.01654e-05	0.00164663
LOC101244247	1.51111	6.86915	61.5986	7.03217e-05	0.00164803
LOC101251849	-1.29219	6.04814	61.4964	7.07187e-05	0.00165507
LOC101247945	2.24891	5.7966	62.2053	7.1062e-05	0.00165939
LOC101255324	-1.79581	4.3758	61.3997	7.10972e-05	0.00165939
LOC101265279	3.13969	6.33606	64.0415	7.13717e-05	0.00166353
LOC101255847	1.58632	3.73086	61.3047	7.14716e-05	0.00166359
LOC101267452	-1.75212	4.85719	61.1195	7.22086e-05	0.00167832
LOC101260512	-1.6138	5.62921	61.0964	7.2301e-05	0.00167832
LOC101256343	1.30653	8.1066	60.9867	7.27429e-05	0.0016863
LOC101254611	1.39575	3.78733	60.7409	7.37453e-05	0.00170693
LOC101254181	1.91971	4.22231	60.6907	7.39522e-05	0.00170693
LOC101260784	1.55253	4.30106	60.6519	7.41124e-05	0.00170693
LOC101268411	2.6613	3.28126	60.6397	7.41628e-05	0.00170693
LOC101250184	-1.43644	4.2419	60.6384	7.41685e-05	0.00170693
LOC101264169	1.8703	6.95382	60.6231	7.42318e-05	0.00170693
LOC101264226	1.09918	5.47892	60.5442	7.45599e-05	0.00171217
LOC101258634	-1.38905	4.68453	60.448	7.49625e-05	0.00171911
LOC101259941	1.50116	6.21596	60.2576	7.57678e-05	0.00173165
LOC101263903	-3.12217	1.98054	60.2335	7.58705e-05	0.00173165
LOC101259911	6.84609	3.61994	62.8669	7.58978e-05	0.00173165
LCA1	2.18768	6.72072	60.2861	7.60148e-05	0.00173165
LTC	1.26808	8.241	60.1995	7.60155e-05	0.00173165
LOC101245298	2.5344	3.47245	60.1096	7.6401e-05	0.00173812
LOC101254357	1.20862	5.10499	59.9388	7.714e-05	0.00175228
LOC101265586	-1.35772	5.27025	59.9187	7.7228e-05	0.00175228
LOC101244105	1.05772	5.36363	59.8851	7.73747e-05	0.00175328
LOC101255854	3.99439	6.23121	62.3365	7.80614e-05	0.00176105
LOC101267267	-1.72052	6.39015	59.7279	7.80658e-05	0.00176105
LOC101252426	1.03898	6.4694	59.7278	7.80662e-05	0.00176105
LOC101263461	1.44506	5.68093	59.7099	7.81452e-05	0.00176105
LOC101249399	-2.18822	5.18204	60.0197	7.82948e-05	0.00176105
LOC101247266	-1.02854	5.16275	59.6671	7.8335e-05	0.00176105
LOC101264843	1.36964	4.99809	59.6121	7.85796e-05	0.00176242
LOC101245065	4.61009	7.67707	62.1947	7.86528e-05	0.00176242
LOC101259710	-1.57861	6.43166	59.5839	7.87053e-05	0.00176242
LOC101256004	3.19257	4.69714	62.033	7.93348e-05	0.0017735
LOC101263489	-3.05194	3.8038	60.1867	7.94074e-05	0.0017735
LOC101268394	-2.02259	4.38591	59.249	8.02198e-05	0.00178913
LOC101263349	-1.51191	7.1739	59.2279	8.03164e-05	0.00178913
LOC101266653	1.95346	5.55163	59.1428	8.07074e-05	0.0017955
LOC101265212	1.45911	6.65279	59.1088	8.08644e-05	0.00179666
ACS2	5.57491	4.36887	61.5754	8.1305e-05	0.00180411
LOC101258035	-1.50277	5.04339	58.9608	8.15523e-05	0.00180481
LOC101260926	1.91415	4.77872	58.9464	8.16197e-05	0.00180481
hsc70.3	2.73607	7.03242	60.0996	8.16534e-05	0.00180481
LOC101257786	3.66441	2.29651	58.9035	8.18206e-05	0.00180618
LOC101248953	5.13905	3.38332	61.3688	8.22149e-05	0.00181254
LOC101262266	-1.10134	4.76786	58.6264	8.31337e-05	0.00183044
GID1	1.29658	8.26641	58.5848	8.33332e-05	0.00183247
LOC101268288	1.4449	5.61332	58.5453	8.3523e-05	0.00183429
LOC101247819	1.61328	7.9059	58.5159	8.36649e-05	0.00183505
LOC101257920	-1.43355	4.58336	58.3549	8.44465e-05	0.00184982
LOC101264047	2.68666	8.77587	58.5198	8.5263e-05	0.00186222
LOC101258217	1.6411	4.18706	58.1842	8.52853e-05	0.00186222
LOC101260214	-1.92196	4.6357	58.1469	8.54698e-05	0.00186222
LOC101251013	-1.65742	3.74086	58.1363	8.55224e-05	0.00186222
LOC101264202	-1.4884	3.83972	58.1294	8.55568e-05	0.00186222
LOC101245101	5.34682	7.18948	60.5808	8.58074e-05	0.00186347
LOC101259490	2.5682	3.97249	58.1084	8.58319e-05	0.00186347
LOC101265183	-1.99101	4.66653	57.8093	8.71649e-05	0.00188817
LOC104646031	1.40388	4.46283	57.8043	8.71903e-05	0.00188817
LOC100736507	1.43099	6.42594	57.6403	8.80294e-05	0.00190393
LOC101257505	6.56795	1.26017	57.5951	8.82625e-05	0.00190656
LOC101248286	9.06306	1.94414	103.249	8.85601e-05	0.00190902
LOC101260663	1.91258	5.96385	57.53	8.85994e-05	0.00190902
CNGC15	2.14615	5.64569	58.2124	8.87786e-05	0.00191047
PAL5	2.08493	9.83448	57.4286	8.91278e-05	0.00191547
LOC101251582	-1.84917	3.5399	57.4081	8.9235e-05	0.00191547
LOC101247926	3.20189	2.068	57.3836	8.93633e-05	0.00191582
LOC112941630	-3.4236	3.11133	57.3484	8.95481e-05	0.00191738
LOC101267733	2.48895	7.53622	58.0172	8.98145e-05	0.00192026
LOC101247399	3.09912	3.93167	58.3314	8.99068e-05	0.00192026
LOC104645573	2.3343	7.75059	57.3096	9.00908e-05	0.00192179
LOC101251064	-1.83192	4.32276	57.1514	9.05921e-05	0.00192765
LOC101268316	2.43349	6.1571	58.1855	9.06616e-05	0.00192765
LOC101249435	-2.82047	2.56156	57.1305	9.07035e-05	0.00192765
LOC101258115	-1.8386	3.44599	57.0789	9.09804e-05	0.00193113
LOC101250463	-2.16361	4.11841	56.9308	9.17795e-05	0.00194568
LOC101267918	1.43374	4.37381	56.9075	9.19059e-05	0.00194595
LOC101265629	1.10466	5.25265	56.8382	9.22837e-05	0.00195061
TCP16	-3.18455	3.2081	56.8253	9.23539e-05	0.00195061
LOC101261637	-1.29717	4.23033	56.6998	9.30436e-05	0.00196037
LOC101262825	1.39894	5.82222	56.6995	9.30453e-05	0.00196037
dhn	2.16189	11.7414	56.6569	9.32808e-05	0.00196291
LOC101246953	9.29169	2.15242	101.146	9.34961e-05	0.00196503
LOC101249850	1.45344	3.99704	56.5606	9.38162e-05	0.00196748
SlCYP1	-2.09136	10.0593	56.5298	9.39886e-05	0.00196748
LOC101268269	1.69962	8.01521	56.524	9.40206e-05	0.00196748
LOC101248631	2.44867	8.75146	56.502	9.4144e-05	0.00196748
LOC101266343	1.66241	6.9614	56.4699	9.43242e-05	0.00196748
LOC104645778	1.74527	7.79834	56.4696	9.43257e-05	0.00196748
LOC101265680	1.95471	4.75444	56.4533	9.44177e-05	0.00196748
LOC101262408	-3.07239	2.3524	56.3591	9.49492e-05	0.00197614
LOC101263545	-1.91278	4.10153	56.1807	9.59665e-05	0.00199489
LOC101268114	-3.93478	9.70349	58.1692	9.61415e-05	0.0019961
LOC101250492	1.25515	5.3791	56.1199	9.63163e-05	0.00199677
LOC100736447	-1.20222	4.47369	56.1022	9.6419e-05	0.00199677
LOC101261993	-1.55324	4.5317	56.084	9.65237e-05	0.00199677
LOC101262766	1.81004	6.82379	56.0171	9.69117e-05	0.00200237
Acx1A	1.25985	6.89948	55.9346	9.73932e-05	0.00200356
LOC101249124	5.35919	5.15298	58.3001	9.73952e-05	0.00200356
BL2	-2.32708	4.72813	56.6109	9.74956e-05	0.00200356
LOC101262692	3.55874	3.79331	57.3967	9.7598e-05	0.00200356
LOC101263644	2.03579	4.25804	55.8761	9.77362e-05	0.00200356
LOC101255765	-1.54597	5.68147	55.8659	9.77958e-05	0.00200356
LOC101262703	-1.62593	4.23174	55.8474	9.79049e-05	0.00200356
LOC100301981	1.36433	4.15895	55.8472	9.79059e-05	0.00200356
LOC101267446	-1.52434	4.55127	55.743	9.85223e-05	0.00201376
LOC101268596	-3.36373	7.03774	58.0643	9.87042e-05	0.00201507
LOC101247821	1.68646	5.94775	55.6274	9.92115e-05	0.00202302
LOC101245444	1.29073	6.42155	55.5981	9.93871e-05	0.00202418
LOC101263072	1.79143	7.14022	55.3757	0.000100733	0.00204916
LOC101262834	1.60425	7.96738	55.3426	0.000100936	0.00205084
LOC101261639	-1.13257	6.02262	55.3174	0.00010109	0.00205154
LOC109120614	5.0969	3.14944	57.2439	0.000101371	0.0020548
THIC	-2.15302	5.96325	55.8886	0.000101766	0.00205606
LOC101252507	1.05467	5.6998	55.1945	0.000101847	0.00205606
LOC101267817	3.17973	3.40001	55.4856	0.00010194	0.00205606
LOC101265375	1.37917	4.00173	55.1683	0.00010201	0.00205606
LOC101246997	1.11745	5.74585	55.1644	0.000102034	0.00205606
LOC101265336	-1.43605	6.09453	55.1402	0.000102184	0.00205667
LOC101267269	2.01496	6.52538	55.1159	0.000102522	0.0020597
LOC101266806	2.10824	8.60763	55.0701	0.000102621	0.0020597
LOC101267023	-1.98502	4.69751	55.0581	0.000102696	0.0020597
LOC101264390	-1.54414	6.31195	54.9626	0.000103296	0.00206426
LOC101253432	-1.65913	4.78596	54.9437	0.000103415	0.00206426
LOC101253953	-1.81354	3.45072	54.9425	0.000103423	0.00206426
LOC101266077	1.45904	5.96633	54.9248	0.000103534	0.00206426
LOC101248098	1.646	4.73205	54.9133	0.000103607	0.00206426
ACO1	3.02169	8.32015	56.2727	0.000103741	0.00206426
LOC101248899	2.407	4.35352	55.5506	0.000103768	0.00206426
THox2	-1.68481	5.3845	54.8658	0.000103908	0.00206465
PLDa1	1.69629	8.86778	54.8057	0.000104291	0.00206985
LOC101245385	-1.32806	4.24591	54.7235	0.000104817	0.00207556
LOC101245001	-1.13632	4.28084	54.7228	0.000104821	0.00207556
LOC101256680	-1.91125	4.95025	54.6884	0.000105043	0.00207754
LOC101243963	-1.31649	6.50448	54.6071	0.000105567	0.0020855
Ve2	1.85761	6.81748	54.5809	0.000105738	0.00208646
LOC101264722	-1.35212	4.44206	54.5573	0.000105891	0.00208707
LOC101259678	1.40241	5.26531	54.3788	0.00010706	0.00210769
LOC101245171	2.14391	7.05225	54.4136	0.000107454	0.00211302
LOC101247877	1.81567	6.83459	54.2645	0.000107817	0.00211594
LOC101262162	-1.80069	4.7522	54.2595	0.00010785	0.00211594
LOC101266965	1.8139	6.86056	54.1909	0.000108308	0.00212249
LOC101265925	-1.59208	6.74482	54.1027	0.0001089	0.00213166
LOC101259874	1.2869	5.27545	54.0736	0.000109097	0.00213306
LOC101243786	2.72961	4.89136	55.8899	0.000109628	0.00213999
LOC101261719	1.71276	4.32279	53.9844	0.000109702	0.00213999
LOC101264888	1.64067	7.6783	53.8563	0.000110577	0.00215215
LOC101266771	-1.73866	5.90543	53.8348	0.000110725	0.00215215
LOC101264238	1.43721	4.50029	53.8323	0.000110742	0.00215215
LOC101266616	1.51289	5.3277	53.8199	0.000110828	0.00215215
LOC101260141	-2.70697	4.39618	54.7576	0.000110966	0.00215239
LOC101263822	1.4735	5.54913	53.7707	0.000111167	0.00215384
LOC101258005	1.20125	6.61501	53.6019	0.000112342	0.00217415
LOC101244085	4.36335	4.84042	55.7325	0.000112939	0.00218323
LOC101252548	-2.53325	6.33709	54.8415	0.000113274	0.00218723
LOC101265384	-1.25115	4.46732	53.4451	0.000113448	0.00218813
LOC101260217	1.54446	5.52119	53.4228	0.000113607	0.00218872
LOC101247385	1.30735	5.28622	53.4034	0.000113745	0.00218892
ETR5	-1.57892	3.88537	53.3402	0.000114196	0.00219173
LOC101253045	-1.35201	4.17273	53.3327	0.00011425	0.00219173
PSK4	3.59043	3.52678	54.2648	0.000114343	0.00219173
LOC543645	2.71329	6.87942	54.972	0.000114497	0.00219173
Pti1	1.02136	6.15951	53.2934	0.000114532	0.00219173
LOC101247418	1.05932	5.52927	53.2355	0.000114948	0.00219523
LOC101257840	-2.93003	1.75378	53.2324	0.000114971	0.00219523
LOC101264518	-1.39558	4.54572	53.1939	0.000115249	0.00219808
LOC101265138	1.4971	7.80684	53.1023	0.000115915	0.00220822
LOC101266245	1.76721	9.75463	53.0854	0.000116038	0.00220822
LOC101259098	4.00595	4.67902	55.2237	0.000116386	0.00221236
LOC101253258	1.84315	4.62885	52.9881	0.000116751	0.00221685
LOC101261084	1.09382	5.5513	52.9515	0.000117021	0.00221951
LOC101258088	-3.65532	4.98248	55.103	0.000117223	0.00222088
LOC101255124	1.55674	6.07662	52.8796	0.000117553	0.00222467
LOC101267464	1.77734	6.89262	52.7961	0.000118176	0.00223398
LOC101268433	-1.17844	5.09135	52.7345	0.000118637	0.00224023
LOC101266575	-1.05769	5.4123	52.6894	0.000118976	0.00224415
LOC101246714	4.38936	2.08234	52.6561	0.000119227	0.00224641
LOC101264558	3.05844	5.26601	54.7855	0.000119463	0.00224837
LOC101253978	1.57342	6.20757	52.5172	0.000120284	0.00225936
LOC101257405	-1.51809	5.13302	52.5136	0.000120311	0.00225936
LLP	-1.9362	6.77388	52.4809	0.000120561	0.00225949
LOC101260688	1.53778	5.64938	52.4701	0.000120644	0.00225949
LOC101268740	1.86018	3.91529	52.4147	0.00012107	0.00225949
LOC101255523	1.16838	4.81557	52.404	0.000121153	0.00225949
LOC101253747	-1.21564	4.69087	52.4038	0.000121154	0.00225949
LOC101264731	-4.03061	4.13216	54.5505	0.000121156	0.00225949
LOC101259751	1.20702	4.67827	52.3924	0.000121242	0.00225949
LOC544144	-1.71915	9.64462	52.3643	0.000121459	0.00226107
LOC101253710	2.7965	3.6788	52.6041	0.000121793	0.00226292
LOC101249695	1.61879	4.87799	52.3174	0.000121823	0.00226292
LOC101264635	2.68495	3.25485	52.2739	0.000122161	0.00226345
LOC101258129	-1.57831	5.48266	52.2634	0.000122243	0.00226345
LOC101260262	1.45424	4.6105	52.2627	0.000122248	0.00226345
LOC101255016	6.14311	2.47362	53.0371	0.000123342	0.00228122
LOC101254120	1.644	4.97013	52.0894	0.00012361	0.00228372
LOC101268245	1.46168	5.37711	52.0721	0.000123747	0.00228377
LOC101267323	-1.83777	5.12025	52.0469	0.000123947	0.002285
LOC101246183	2.6454	3.40941	52.0148	0.000124202	0.00228724
LOC101268539	1.61052	8.092	51.9654	0.000124596	0.00228992
LOC101245698	-3.01838	1.79492	51.963	0.000124615	0.00228992
LOC101243947	1.72694	4.81203	51.9136	0.000125011	0.00229472
LOC101251257	1.20308	6.2123	51.8825	0.000125261	0.00229479
GA2ox2	5.96475	0.738955	51.8798	0.000125282	0.00229479
LOC101262171	-2.88715	4.30541	53.1564	0.000125775	0.00230134
SlCaM2	1.48559	9.33679	51.7938	0.000125977	0.00230187
LOC101258611	1.7495	3.65964	51.7797	0.000126091	0.00230187
LOC101248906	1.8772	6.40438	51.7412	0.000126405	0.00230187
LOC104647447	1.5924	5.78168	51.7367	0.000126441	0.00230187
LOC543701	2.23681	9.06275	51.7323	0.000126477	0.00230187
LOC101252730	2.16486	7.28083	51.9008	0.000127	0.00230317
LOC101267295	-2.64586	5.90333	53.4396	0.000127096	0.00230317
LOC101248561	2.77957	4.58597	53.4286	0.000127108	0.00230317
LOC101267502	-1.00424	5.70261	51.6369	0.000127257	0.00230317
LOC101265217	-2.12114	2.79822	51.6334	0.000127286	0.00230317
LOC101244194	-1.55253	5.74051	51.6249	0.000127355	0.00230317
LOC101260139	-1.24161	4.30057	51.5409	0.000128048	0.00231324
LOC101254097	2.25782	10.5764	51.358	0.000129572	0.0023361
LOC101260384	1.53112	4.45294	51.3564	0.000129586	0.0023361
LOC101258267	1.98309	6.70265	51.3619	0.000129779	0.00233712
LOC101262503	-1.1109	6.20012	51.2742	0.000130278	0.00234364
LOC104649408	2.80164	7.45235	52.7617	0.000131027	0.00235217
LOC101268417	-1.56024	4.63379	51.1704	0.00013116	0.00235217
LOC101249619	1.05812	4.98258	51.1509	0.000131326	0.00235217
LOC101260298	1.1338	4.48257	51.1391	0.000131427	0.00235217
LOC101264880	1.79464	8.25225	51.1376	0.00013144	0.00235217
LOC101248701	2.44228	4.05854	51.3355	0.000132083	0.00235753
LOC101268818	-1.47633	5.64296	51.0511	0.000132183	0.00235753
LOC101253003	-1.56867	3.94836	51.0457	0.000132229	0.00235753
LOC101244432	-1.47603	3.50695	51.0386	0.00013229	0.00235753
LOC101261941	1.10945	6.42431	50.9784	0.000132811	0.00236434
LOC101259342	2.65246	6.6752	52.6803	0.000133193	0.00236862
LOC101244121	-1.11741	5.60867	50.9002	0.000133491	0.00236862
LOC101259033	2.73133	7.4748	52.1842	0.00013363	0.00236862
LOC543857	-1.65266	5.26659	50.8723	0.000133734	0.00236862
LOC101266299	1.52021	5.84228	50.871	0.000133745	0.00236862
LOC101251018	-1.83839	7.0119	50.8554	0.000133882	0.00236862
LOC101259743	1.7272	5.58414	50.8347	0.000134063	0.00236937
LOC101266307	2.81313	7.15934	52.5356	0.000134398	0.00237283
LOC101246645	1.10394	4.87004	50.7715	0.000134618	0.00237428
LOC101256774	-1.33052	4.56542	50.7179	0.000135092	0.00238018
LOC101256208	1.27881	5.81943	50.6537	0.000135662	0.00238776
LOC101254388	-1.10204	4.48726	50.5854	0.000136272	0.00239603
LOC101266289	-1.92713	4.75549	50.5149	0.000136905	0.00240469
LOC101254125	1.21288	5.1428	50.4155	0.000137803	0.00241798
LOC101250637	4.86753	3.19775	52.2879	0.000137978	0.00241858
LOC101254583	2.1641	2.44763	50.3727	0.000138192	0.00241868
LOC101247667	2.02677	4.64701	50.4175	0.000138267	0.00241868
LOC101252422	-1.05791	4.88056	50.3392	0.000138499	0.00242026
LOC101257555	-1.65322	4.97234	50.2774	0.000139064	0.00242766
LOC101245123	-3.44249	1.1988	50.2443	0.000139369	0.00243051
LOC101257380	-1.33719	3.80072	50.173	0.000140027	0.0024395
LOC101260987	2.22035	3.08864	50.1201	0.000140519	0.00244244
LOC101268738	4.05702	5.5391	52.1199	0.000140595	0.00244244
LOC101252964	-3.38106	2.23065	50.1043	0.000140666	0.00244244
LOC101263790	1.9724	4.44884	50.0934	0.000140767	0.00244244
LOC101254760	2.09557	3.3792	50.0227	0.000141429	0.00245143
CDPK1	1.51474	7.59953	49.9665	0.000141958	0.00245811
LOC101260805	1.62777	5.44985	49.9342	0.000142263	0.00245995
LOC101262758	3.98653	3.65713	51.9215	0.000142352	0.00245995
LOC104648148	1.35298	4.93194	49.8696	0.000142875	0.00246651
LOC101255162	-1.83757	3.45541	49.7611	0.00014391	0.00248187
LOC101264422	1.56184	5.28966	49.7308	0.000144202	0.00248439
LOC112941544	3.69519	2.7042	49.6832	0.00014466	0.00248852
LOC101251358	-1.09925	5.72116	49.6758	0.000144732	0.00248852
LOC104645691	2.17108	5.59856	50.5089	0.000144896	0.00248883
LOC101261601	1.30329	4.43416	49.5831	0.00014563	0.00249894
3OH-1	3.98343	1.63802	49.549	0.000145964	0.00250215
LOC101251458	-1.76825	6.84906	49.4768	0.00014667	0.00250902
LOC101257806	1.15279	6.56072	49.4673	0.000146764	0.00250902
LOC101259014	-1.80564	3.40324	49.4507	0.000146927	0.00250902
LOC101256489	1.76518	4.05238	49.4483	0.000146951	0.00250902
LOC101266796	4.02128	2.47908	49.374	0.000147685	0.00251903
LOC101261013	1.23647	5.8723	49.1812	0.000149611	0.00254633
LOC101265502	4.38721	5.9223	51.1262	0.000149681	0.00254633
LOC101246059	1.27385	4.17234	49.1693	0.000149732	0.00254633
LOC101261326	1.39442	4.86714	49.1471	0.000149956	0.00254761
LOC101252356	1.40214	3.74356	49.0665	0.000150774	0.00255896
LOC101255914	-1.33484	4.37312	49.0414	0.000151029	0.00256076
LOC101263215	-1.18867	5.42639	49.02	0.000151247	0.00256192
LOC101264625	1.55082	8.35662	48.9661	0.000151799	0.00256754
LOC101265496	-1.36946	4.86137	48.9412	0.000152055	0.00256754
LOC101245417	-0.95732	5.45353	48.9225	0.000152248	0.00256754
LOC101245026	0.917336	5.49497	48.9114	0.000152362	0.00256754
LOC101266973	2.2933	5.36642	49.8613	0.000152503	0.00256754
LOC101267392	1.46235	7.60711	48.8788	0.000152699	0.00256754
LOC101243860	2.96238	3.77888	49.7048	0.000152741	0.00256754
LOC101267159	1.44426	4.39605	48.871	0.000152779	0.00256754
LOC101259661	1.97072	8.48705	48.8234	0.000153272	0.00257329
LOC101260894	5.37784	2.71872	49.8594	0.000154904	0.00259814
LOC101257772	1.80598	6.22683	48.6465	0.000155124	0.00259928
LOC101253214	-1.1835	5.46317	48.6254	0.000155347	0.00260017
LOC101257821	-2.0677	4.40073	48.6375	0.000155481	0.00260017
LOC104646177	6.19153	1.62436	48.5268	0.000156393	0.00261287
LOC101259987	-2.5839	3.0475	48.5047	0.000156629	0.00261426
LOC101263892	1.56256	5.64915	48.488	0.000156807	0.00261468
LOC101253793	1.78255	2.85213	48.4686	0.000157015	0.0026156
LOC101253952	1.2882	7.00777	48.4356	0.000157369	0.00261847
LOC101258374	3.64366	4.38468	50.3282	0.000157525	0.00261847
LOC101253219	-1.97428	3.14176	48.4098	0.000157647	0.00261847
LOC101262682	2.20789	5.63592	49.1785	0.000158168	0.00262458
LOC101256524	1.36177	7.04728	48.3004	0.00015883	0.0026319
LOC101243949	1.24439	3.73315	48.2924	0.000158917	0.0026319
LOC101258514	1.64217	7.62878	48.2718	0.000159142	0.00263307
LOC101255575	2.50292	3.30101	48.2275	0.000159625	0.00263852
LOC101266981	1.34992	6.62381	48.1553	0.000160417	0.00264782
LOC101251215	-1.58839	4.43237	48.148	0.000160497	0.00264782
PYD1A	-1.01516	5.31967	48.1152	0.000160859	0.00264827
LOC101245855	1.59951	5.27069	48.1044	0.000160979	0.00264827
LOC100301921	-1.66934	6.16172	48.1002	0.000161025	0.00264827
LOC101266368	1.24751	3.51467	48.0894	0.000161144	0.00264827
LOC101250101	-1.75925	5.54976	48.0694	0.000161366	0.00264844
LOC101251028	1.92273	6.12526	48.2926	0.000161653	0.00264844
LOC101264433	-1.68631	6.75254	48.0376	0.000161719	0.00264844
LOC101261105	1.2903	6.42194	48.0327	0.000161774	0.00264844
LOC101250019	1.31878	6.73408	47.97	0.000162473	0.00265734
LOC101268590	1.18079	5.88896	47.8541	0.000163775	0.00266823
qpt	0.995531	5.31139	47.851	0.000163811	0.00266823
LOC101267790	-1.03504	6.50231	47.8462	0.000163865	0.00266823
LOC101256864	2.58498	2.18691	47.8437	0.000163893	0.00266823
LOC101264621	1.60166	7.08752	47.8311	0.000164036	0.00266823
LOC101244542	2.66739	2.27899	47.8277	0.000164074	0.00266823
LOC101255031	-1.80196	3.23677	47.7943	0.000164453	0.00267141
LOC543567	1.07055	7.16105	47.7686	0.000164745	0.00267141
LOC101251076	-1.46128	7.47142	47.7514	0.000164942	0.00267141
LOC101267308	1.09036	6.91668	47.7469	0.000164993	0.00267141
LOC101262592	-1.0443	5.8158	47.7404	0.000165066	0.00267141
LOC101253347	1.6288	4.83491	47.7282	0.000165207	0.00267141
LOC101251153	1.51032	5.85019	47.7061	0.000165458	0.00267296
GRAS2	1.91285	9.59914	47.6373	0.000166249	0.00268319
LOC101265464	-1.82415	3.16313	47.6184	0.000166466	0.00268417
LOC100191121	-2.99576	5.02302	49.4114	0.000167197	0.00269021
LOC101262486	-2.29824	9.39532	47.5454	0.000167312	0.00269021
LOC101244915	5.92063	0.687671	47.5361	0.00016742	0.00269021
LOC101249123	-2.09321	3.86628	47.5317	0.00016747	0.00269021
LOC101055520	1.51244	8.84444	47.4931	0.00016792	0.00269491
LOC101260431	-1.57333	6.38103	47.4741	0.000168141	0.00269502
LOC101260463	-1.79984	8.0012	47.4655	0.000168242	0.00269502
LOC104645862	2.4179	4.64187	48.347	0.000168495	0.00269656
LOC112940117	6.16879	0.898128	47.4243	0.000168724	0.00269769
LOC543683	1.13361	6.8466	47.3665	0.000169404	0.00270499
LOC101262610	2.199	5.52009	48.1402	0.000169615	0.00270499
aco5	-3.40743	2.44767	47.3453	0.000169655	0.00270499
LOC101255883	-2.36219	2.95781	47.2714	0.00017053	0.00271642
LOC101252072	1.95028	2.70543	47.2518	0.000170763	0.0027176
LOC104645749	2.41822	5.13463	48.6147	0.000171162	0.00271904
LOC101254071	2.40804	7.47276	48.0059	0.000171172	0.00271904
LOC101261486	2.12548	2.79276	47.1896	0.000171506	0.00272076
LOC101260654	4.06499	3.7532	49.0162	0.000171598	0.00272076
LOC101262010	-2.17773	5.243	47.9407	0.000171934	0.00272356
LOC101248938	4.19198	3.66426	48.9107	0.000172797	0.00273157
HO1	-1.27401	6.46413	47.0688	0.000172961	0.00273157
LOC101254892	-2.20449	7.48719	47.582	0.000173243	0.00273157
LOC101250283	-1.85041	6.55901	47.0309	0.000173421	0.00273157
LOC101249694	2.51239	9.39434	47.2685	0.000173466	0.00273157
LOC101245769	2.68113	7.14926	48.5693	0.000173546	0.00273157
LOC101267006	-2.02435	6.21541	47.5776	0.000173772	0.00273157
LOC101249227	-2.13509	5.53326	47.7788	0.000173844	0.00273157
LOC101243720	-2.10363	4.30864	47.0412	0.000173877	0.00273157
LOC101247723	3.26816	5.12364	48.7849	0.000174243	0.00273441
LOC101260443	1.11293	5.197	46.9525	0.000174377	0.00273441
LOC101245575	-1.19215	3.99962	46.9129	0.000174862	0.0027395
GRAS4	-2.22335	7.62841	47.4216	0.000175171	0.00274142
LOC104645134	2.25942	3.84149	46.8769	0.000175305	0.00274142
LOC101266592	-1.06966	5.18456	46.8176	0.000176037	0.00274803
LOC101250810	-1.79219	4.75401	46.8166	0.000176049	0.00274803
LOC101263455	2.07926	3.61107	46.8009	0.000176244	0.00274857
LOC101260854	-1.14138	7.04322	46.7859	0.000176429	0.00274896
LOC101264475	1.46899	5.2964	46.7668	0.000176668	0.00275016
LOC101256292	1.25711	4.5671	46.7385	0.000177019	0.00275313
LOC101250440	1.08418	4.36818	46.7226	0.000177218	0.00275351
LOC101267721	1.41165	3.68607	46.7102	0.000177372	0.00275351
LOC101252418	3.1536	3.53308	47.4732	0.000177527	0.00275351
LOC101253225	-2.07863	8.7983	46.6678	0.000177904	0.00275527
LOC101268893	-2.64414	2.76886	46.6631	0.000177962	0.00275527
LOC101261424	1.78467	7.82469	46.6254	0.000178436	0.00275815
LOC101253535	-1.09565	5.03462	46.6124	0.0001786	0.00275815
LOC101246430	1.86859	2.95716	46.6099	0.000178632	0.00275815
TBG2	-1.26733	4.72546	46.5446	0.000179458	0.00276841
LOC101244013	-1.40546	6.63103	46.4902	0.00018015	0.00277657
LOC101251059	1.06713	4.50229	46.4689	0.000180422	0.00277827
LOC101249016	1.229	5.06244	46.452	0.000180638	0.0027791
LOC101266426	-2.87248	3.03983	46.3465	0.000181993	0.00279743
LOC101265167	-2.47767	5.09136	47.7833	0.000182964	0.00280743
LOC101260579	-1.23357	4.82568	46.271	0.000182972	0.00280743
LOC101264013	1.65297	5.50935	46.2504	0.00018324	0.00280902
LOC101264649	1.25455	7.44399	46.1786	0.000184179	0.00282088
LOC101266406	-1.1183	4.29123	46.1217	0.000184926	0.00282956
LOC101256308	2.99122	3.58342	46.871	0.000185076	0.00282956
LOC101245012	1.57907	9.95655	46.0495	0.00018588	0.00283932
LOC101258883	1.50792	7.63057	45.9806	0.000186797	0.00285078
LOC101257276	6.1417	2.67915	47.4357	0.000187336	0.00285616
LOC101251821	-1.4376	7.50839	45.9293	0.000187484	0.00285616
LOC101248486	-2.26721	2.87724	45.8731	0.000188239	0.00286512
LOC101250634	1.09715	4.83662	45.8133	0.000189047	0.00287486
LOC101262088	1.0554	7.389	45.7822	0.000189469	0.00287585
LOC101264787	-1.9761	4.82297	46.0045	0.000189647	0.00287585
LOC101266243	1.89533	6.41815	45.991	0.000189779	0.00287585
LOC101246521	1.73523	7.19343	45.759	0.000189784	0.00287585
PSK2	3.70807	4.01634	47.4926	0.000190015	0.00287679
LOC101266523	1.16385	6.91487	45.722	0.00019029	0.0028784
LOC101252574	5.04862	2.101	45.6958	0.000190957	0.00288185
LOC101257139	-1.36279	4.7601	45.6569	0.000191181	0.00288185
LOC101263954	2.22182	5.11558	46.4037	0.000191218	0.00288185
LOC101268131	-2.07899	6.18852	46.3988	0.000191282	0.00288185
LOC101247367	-1.50196	5.9829	45.6439	0.00019136	0.00288185
LOC101261857	0.911306	4.97289	45.5742	0.000192322	0.00289379
LOC101257028	1.41875	5.19084	45.5518	0.000192633	0.00289592
LOC101248846	1.26421	7.53482	45.4878	0.000193523	0.00290302
SlGLR2.2	2.75786	3.17311	45.4868	0.000193537	0.00290302
LOC101245133	-1.2095	5.66535	45.4813	0.000193614	0.00290302
LOC101262994	2.25245	2.88503	45.445	0.000194122	0.00290443
LOC101248607	-1.44054	7.55552	45.4365	0.000194241	0.00290443
LOC101259160	-1.43535	5.85053	45.427	0.000194375	0.00290443
Lehsr203	1.40401	7.2081	45.423	0.00019443	0.00290443
LOC101259335	1.11896	7.72893	45.4085	0.000194635	0.00290443
LOC101250058	-1.63798	3.67103	45.402	0.000194726	0.00290443
LOC101266656	-2.07799	6.7734	45.9033	0.000195479	0.00291312
LOC101248196	1.45523	6.27139	45.3016	0.000196144	0.00292048
LOC544042	1.31676	6.06527	45.2308	0.000197153	0.0029314
LOC101268123	-3.61931	1.20255	45.225	0.000197236	0.0029314
EIN2	-1.7966	6.80495	45.2142	0.000197391	0.0029314
LOC101267614	-1.95189	3.10295	45.1672	0.000198064	0.00293884
LOC101244810	1.26816	5.85262	45.1503	0.000198307	0.0029399
LOC101253883	2.48635	8.91517	45.6255	0.000198721	0.00294349
LOC101257410	1.4748	6.41678	45.065	0.00019954	0.00295129
LOC101252579	-1.58766	7.22289	45.0521	0.000199729	0.00295129
LOC104644270	0.996126	4.74419	45.0495	0.000199766	0.00295129
LOC101256674	-1.44576	3.49566	45.0245	0.00020013	0.00295371
LOC544234	-1.90129	6.59732	45.2405	0.000200275	0.00295371
LOC101266509	-1.89923	4.78827	44.9892	0.000201687	0.00297016
LOC101247075	-1.98398	3.12134	44.9078	0.000201839	0.00297016
LOC101265313	-0.954922	5.27371	44.8997	0.000201957	0.00297016
LOC101249607	-0.924111	5.27377	44.8911	0.000202085	0.00297016
LOC544152	-1.36695	7.74225	44.8348	0.000202916	0.00297765
LOC101247931	-1.31754	6.60901	44.8331	0.000202942	0.00297765
LOC101256837	1.11559	4.47942	44.8058	0.000203347	0.00298052
LOC101249241	-2.50019	3.63748	44.8197	0.000203486	0.00298052
LOC101248897	1.95813	8.07492	44.7117	0.000204751	0.0029964
EDS1	0.945895	6.45392	44.7004	0.000204921	0.0029964
LOC101249181	1.50534	6.88263	44.6822	0.000205195	0.00299784
LOC101249918	-1.01808	5.57602	44.6228	0.00020609	0.00300835
LOC101247741	1.145	5.33045	44.6083	0.00020631	0.00300899
LOC101246562	2.39392	5.90415	45.9865	0.000207065	0.00301744
LOC101251487	-0.963147	6.36907	44.5259	0.000207561	0.00302209
LOC101245278	-2.91967	4.95359	46.1721	0.000208058	0.00302494
LOC101260241	1.15355	5.7149	44.4846	0.000208193	0.00302494
LOC101244716	2.19508	6.5394	45.1989	0.000208287	0.00302494
LOC101255352	2.68009	5.2605	46.1229	0.000208772	0.00302541
LOC101254424	-1.70604	3.39309	44.4418	0.000208849	0.00302541
LOC101246971	-1.58826	10.1134	44.4417	0.00020885	0.00302541
LOC104647326	-1.14554	4.49234	44.4007	0.000209482	0.00302962
LOC101268703	3.87106	4.04709	46.0733	0.000209495	0.00302962
LOC101251835	-2.09876	4.36956	44.5646	0.000210365	0.00303923
LOC101246801	1.72762	4.39335	44.334	0.000210515	0.00303923
LOC101268751	3.97464	3.32812	45.6957	0.000211339	0.0030469
LOC101261459	-1.50838	5.5272	44.277	0.000211402	0.0030469
LOC101246865	1.30683	5.33001	44.2109	0.000212437	0.00305924
LOC101266906	1.58101	7.61166	44.1787	0.000212943	0.00306395
LOC101254519	-2.95499	3.29472	44.3695	0.000213396	0.00306788
LOC101254920	-1.33104	6.71243	44.1235	0.000213815	0.00307132
LOC101257136	1.85688	2.82354	44.0592	0.000214837	0.00308341
LOC101249870	4.73223	4.56809	45.6911	0.00021517	0.00308561
LOC101257152	-1.24511	4.89179	44.0237	0.000215403	0.00308632
LOC101251040	-1.1343	4.87171	43.9955	0.000215854	0.00308632
LOC101260903	-1.52017	3.748	43.9908	0.000215929	0.00308632
LOC101248674	1.38842	6.61186	43.9548	0.000216508	0.00308632
LOC101256756	-1.34513	5.13171	43.9435	0.00021669	0.00308632
LOC101265322	1.58909	3.21896	43.9351	0.000216826	0.00308632
LOC101265497	2.17942	6.43871	44.6139	0.000217275	0.00308632
LOC101268798	-1.27448	4.71099	43.9045	0.000217319	0.00308632
LOC101268016	1.22972	4.30712	43.8919	0.000217524	0.00308632
LOC101266004	1.52591	6.0908	43.8849	0.000217637	0.00308632
LOC101249507	1.1381	8.30868	43.8807	0.000217705	0.00308632
SlHAM	-1.01031	4.79745	43.8771	0.000217763	0.00308632
LOC101261455	-1.84334	4.837	43.8954	0.000217833	0.00308632
LOC101248228	1.42393	3.40394	43.8569	0.000218091	0.00308632
LOC101268706	-1.22235	5.12376	43.8553	0.000218117	0.00308632
LOC101246189	1.24269	6.29677	43.8549	0.000218124	0.00308632
LOC101265501	3.58877	3.77267	45.4867	0.000218287	0.00308632
LOC101259697	1.25995	6.51469	43.8297	0.000218533	0.00308651
LOC101257408	-1.89925	4.36636	43.8219	0.000218661	0.00308651
LOC101250676	1.39079	4.14705	43.8092	0.000218868	0.00308688
LOC101262810	-1.44728	5.14764	43.7795	0.000219352	0.00309116
POR2	-2.3943	2.91041	43.7612	0.000219651	0.00309284
LOC101262168	1.48953	3.66888	43.74	0.000219999	0.00309433
LOC101259125	-0.962028	6.19597	43.7327	0.000220119	0.00309433
LOC101245708	1.37059	6.97581	43.7148	0.000220414	0.00309594
LOC101266387	3.36183	2.79372	43.724	0.000220631	0.00309644
LOC101264991	4.93019	2.43393	44.3748	0.000221089	0.00310031
LOC101246968	-1.90047	6.39784	44.0775	0.000221314	0.00310093
LOC543910	1.1679	8.07456	43.6474	0.000221527	0.00310137
LOC101265669	-1.57125	5.1826	43.601	0.000222296	0.0031096
LOC101266202	-1.25847	4.77006	43.5565	0.000223039	0.00311303
LOC101254504	-1.45631	4.45552	43.5342	0.000223412	0.00311303
LOC101246175	-2.06401	4.37512	43.7331	0.000223677	0.00311303
LOC101245227	-1.35419	5.0943	43.5173	0.000223694	0.00311303
LOC101259163	1.38854	6.14419	43.5168	0.000223703	0.00311303
LOC101263368	-1.37678	6.30578	43.5149	0.000223735	0.00311303
LOC101261190	1.59467	5.2092	43.5101	0.000223815	0.00311303
LOC101244548	-1.57267	4.74466	43.4858	0.000224224	0.00311619
LOC101250764	2.60158	4.09436	44.1402	0.000224916	0.00312087
LOC101248117	1.88079	3.91261	43.4442	0.000224926	0.00312087
LOC101264357	-2.31213	3.84451	43.4514	0.000225178	0.00312163
LOC101251580	-1.96849	3.71646	43.4185	0.00022536	0.00312163
LOC101249106	-1.15724	5.44909	43.4085	0.000225528	0.00312163
LOC101258138	-1.08761	5.8386	43.3598	0.000226356	0.00313056
LOC101251219	-1.2795	6.82598	43.2991	0.000227392	0.00314008
LOC101258434	-2.0387	9.81826	43.288	0.000227583	0.00314008
LOC101262252	-2.17338	3.17077	43.2872	0.000227595	0.00314008
LOC101260639	5.85181	1.81523	43.2803	0.000228094	0.00314442
LOC101255144	1.90805	7.66876	43.2062	0.00022899	0.00315424
LOC101262918	-1.6576	3.39138	43.1795	0.000229451	0.00315754
LOC101253448	3.62982	4.95599	44.7748	0.000229599	0.00315754
LOC101264781	1.65919	7.44409	43.1357	0.000230213	0.00316343
LOC101244691	1.63763	3.49319	43.1125	0.000230616	0.00316398
LOC101263972	3.64114	3.77323	44.7126	0.000230622	0.00316398
LOC101257630	5.53795	0.34196	43.0925	0.000230964	0.00316613
LOC101268366	2.94479	4.96305	44.5609	0.000233143	0.00319314
LOC101255512	1.37574	3.79403	42.9592	0.000233307	0.00319314
LOC101267903	0.994254	5.78124	42.9362	0.000233714	0.00319615
LOC101246685	4.15053	2.27028	42.9039	0.000234287	0.00320143
LOC101253614	-1.47619	6.00807	42.8733	0.000234833	0.00320632
LOC101252853	-1.65277	5.84987	42.8513	0.000235225	0.00320912
LOC101259257	2.96521	2.45246	42.7882	0.000236357	0.00322023
LOC101259068	1.4394	6.98577	42.7694	0.000236696	0.00322023
LOC101264074	-1.61192	4.75889	42.7655	0.000236765	0.00322023
LOC101263861	-1.1971	4.23099	42.764	0.000236792	0.00322023
LOC101267572	-1.54411	3.04818	42.7333	0.000237347	0.00322323
LOC101263695	3.77834	0.593453	42.73	0.000237405	0.00322323
ht1	1.22649	8.10815	42.7205	0.000237578	0.00322323
LOC101257607	1.15227	4.37082	42.7025	0.000237904	0.00322509
LOC101264761	-1.56181	4.44184	42.5788	0.00024016	0.0032531
LOC101249844	-1.66515	2.97571	42.5249	0.000241152	0.00325722
LOC101243930	1.94741	5.98898	43.1959	0.000241193	0.00325722
LOC101243752	-1.46251	5.39057	42.5216	0.000241213	0.00325722
LOC101257767	-2.33676	8.40721	43.0351	0.000241226	0.00325722
LOC101255147	-1.30679	5.64676	42.4545	0.000242454	0.00327122
LOC101263329	1.36305	3.92225	42.432	0.000242874	0.0032743
NIM1	1.36424	5.9019	42.3674	0.000244078	0.00328794
LOC101260603	-2.56541	6.29756	43.8797	0.000244904	0.00329436
LOC101260068	1.50983	5.40789	42.3216	0.000244939	0.00329436
LOC101260479	1.53783	7.73044	42.2787	0.000245748	0.00330264
LOC101245525	1.05409	4.71308	42.2554	0.000246188	0.00330569
LOC101254158	1.19031	8.97985	42.2462	0.000246362	0.00330569
LOC101262488	-1.19721	7.51542	42.2294	0.00024668	0.00330737
LOC101254861	-1.01374	4.57849	42.1992	0.000247254	0.00331247
LOC101248785	1.20777	4.36303	42.18	0.00024762	0.00331476
LOC101267563	1.96338	5.47135	42.8347	0.000247813	0.00331476
LOC101266832	-3.01882	5.74899	43.7012	0.00024811	0.00331552
LOC101268572	-1.36371	8.59074	42.1467	0.000248257	0.00331552
LOC101255110	-2.55112	2.56376	42.0872	0.000249399	0.00332629
LOC101264584	-2.49839	4.74598	43.3823	0.000249669	0.00332629
LOC101264075	-1.3278	5.18921	42.0715	0.000249701	0.00332629
LOC101256726	2.67165	3.58323	42.5175	0.000249841	0.00332629
LOC101256855	3.23079	1.39343	42.0261	0.000250578	0.0033335
LOC101260750	-0.941716	6.05519	41.9358	0.000252334	0.003354
LOC101266061	1.77353	4.00391	41.9268	0.000252511	0.003354
LOC101250919	1.08923	4.37006	41.9079	0.000252879	0.00335629
LOC101259672	1.25139	4.90319	41.8913	0.000253205	0.00335655
LOC101253419	1.23876	5.28873	41.8869	0.000253291	0.00335655
LOC101253330	-2.56721	4.63275	43.1504	0.000253983	0.00336311
LOC101260355	-1.05223	5.04825	41.8401	0.000254212	0.00336354
LOC101245536	-1.89986	2.89097	41.8203	0.000254602	0.0033661
LOC101244515	-1.54607	5.9744	41.8025	0.000254955	0.00336816
GAI	-1.19883	5.43461	41.7255	0.000256485	0.00338399
LOC101254925	3.54529	3.0832	42.3764	0.000256549	0.00338399
LOC101252918	-2.22262	2.69612	41.6632	0.000257731	0.00339696
LOC101252734	-1.22721	3.42861	41.6318	0.000258362	0.00340266
LOC101258661	1.90447	3.54622	41.5934	0.000259136	0.00341023
LOC101247994	2.60888	3.17562	41.567	0.00025967	0.00341228
LOC101250331	-1.49522	3.19898	41.5588	0.000259836	0.00341228
LOC101263283	2.30754	6.48483	42.8341	0.00025989	0.00341228
LOC101268735	1.91614	3.49832	41.5427	0.000260163	0.00341324
LOC101268628	-1.05633	4.1437	41.5233	0.000260558	0.00341337
LOC101267204	1.23479	5.59843	41.5226	0.000260572	0.00341337
LOC101264283	2.08877	6.11417	42.1634	0.00026281	0.00343953
LOC101256610	3.49349	2.60029	41.4053	0.000262971	0.00343953
LOC101252729	-1.71125	3.76747	41.3126	0.000264889	0.00346197
LOC109120842	1.7434	7.00302	41.2386	0.000266432	0.00347948
LOC101257393	-2.07559	3.23891	41.2032	0.000267173	0.0034865
LOC543515	-1.65002	4.42501	41.1504	0.000268286	0.00349734
LOC101263288	2.32026	3.79851	41.3417	0.000268413	0.00349734
LOC101259171	-1.5515	4.58911	41.1339	0.000268635	0.00349757
LOC101254517	1.70582	6.65742	41.1198	0.000268933	0.00349879
LOC101260001	-1.18606	5.22555	41.0556	0.000270295	0.00351384
LOC101266373	-1.38234	3.47482	41.0027	0.000271426	0.00352586
LOC101267814	-1.13284	4.11849	40.9584	0.000272378	0.00353554
LOC101247515	1.50454	7.61481	40.873	0.000274224	0.00355681
LOC101260769	1.65782	3.63782	40.8139	0.000275511	0.00356744
LOC101248132	1.1216	6.22893	40.8087	0.000275624	0.00356744
LOC101244900	3.06019	5.71334	42.2788	0.00027567	0.00356744
LOC101267941	7.4886	0.482605	66.6276	0.000277668	0.00359058
LOC101265743	-4.092	5.49491	42.172	0.000277892	0.00359077
LOC101258806	-2.35236	4.58385	41.6269	0.000278353	0.003594
LOC101251185	2.87084	4.20279	42.1365	0.000278638	0.00359497
LOC101251870	2.38495	2.11149	40.6085	0.000280041	0.00361035
LOC101255248	-3.64555	7.34282	41.9901	0.000281732	0.00362942
LOC101256298	-1.34115	4.35209	40.4663	0.000283232	0.00364383
LOC101248969	4.76075	2.14924	40.6488	0.000283457	0.00364383
LOC101264661	-1.52271	3.07957	40.455	0.000283489	0.00364383
LOC101247980	-2.25076	3.869	40.5482	0.000284005	0.00364771
LOC101253732	2.26788	6.30428	41.6271	0.000284818	0.00365541
LOC101261188	-1.86618	4.98305	40.7764	0.00028586	0.00366604
LOC101261289	-1.55221	3.46529	40.3393	0.000286124	0.00366667
LOC101255930	1.56623	4.37007	40.2918	0.000287214	0.00367788
LOC543596	-1.70684	6.09136	40.3882	0.00028765	0.00368072
LOC101247561	-1.54809	4.58345	40.2344	0.000288538	0.00368932
spdsyn	1.24032	7.93991	40.2246	0.000288766	0.00368948
LOC101263158	-1.51368	3.83955	40.2112	0.000289076	0.00369069
LOC101262341	-1.08717	4.47615	40.1186	0.000291234	0.00371547
CB5-A	1.18032	8.41224	40.0551	0.000292729	0.00373175
LOC101260057	-1.22908	4.93549	40.0407	0.000293066	0.00373184
LOC101266975	-1.09975	5.14766	40.0363	0.000293172	0.00373184
LOC101262866	-1.42002	6.0036	40.0214	0.000293523	0.00373353
LOC101261962	-1.44144	5.49435	39.9656	0.000294848	0.0037476
LOC101250050	1.78711	2.6152	39.9491	0.000295241	0.0037498
LOC101255735	-0.932884	5.42347	39.9098	0.000296178	0.00375891
LOC101261694	-2.00258	5.53198	40.5076	0.000296499	0.0037602
LOC101263228	-1.24568	7.07421	39.8375	0.000297914	0.00377535
LOC101268697	-1.81635	2.4348	39.8145	0.000298469	0.00377958
LOC101263741	-3.45596	2.7254	39.8917	0.00029934	0.00378781
LOC101247777	-1.75479	7.00729	39.6742	0.000301885	0.00381718
LOC101267085	-1.05738	5.15186	39.6234	0.000303134	0.00383014
LOC101263355	1.88824	10.255	39.5971	0.000303783	0.00383551
LOC101260417	-1.47483	7.62048	39.5762	0.000304298	0.00383918
LOC101261162	0.918753	6.57933	39.5594	0.000304715	0.00384161
LOC101265447	3.82595	0.355701	39.5005	0.000306181	0.00385724
LOC101248878	-1.28622	7.38635	39.4783	0.000306735	0.00386138
LOC101267430	-1.72501	4.85749	39.4568	0.000307757	0.0038714
LOC101257771	2.09663	8.38766	39.6037	0.000308228	0.00387448
LOC101266018	-2.06447	4.13095	39.5532	0.000309495	0.00388755
LOC112941643	4.77943	0.840303	39.3053	0.000311101	0.00390486
LOC101264545	3.43879	4.29435	40.6691	0.000311746	0.00391008
LOC101260638	-0.842417	5.16398	39.2533	0.000312429	0.00391162
LOC101253358	1.34347	3.47205	39.2502	0.00031251	0.00391162
LOC101245413	1.21309	7.3295	39.2484	0.000312555	0.00391162
LOC543974	-1.37642	4.31838	39.2134	0.000313453	0.00391999
LOC101249294	2.63225	4.82438	40.5738	0.000314065	0.00392478
LOC101250152	2.4995	6.55402	40.5607	0.000314387	0.00392593
LOC101253714	1.09661	4.50185	39.157	0.000314907	0.00392956
LOC101262176	1.21394	4.71556	39.1136	0.000316034	0.00393968
LOC101259181	1.76219	3.33807	39.108	0.000316179	0.00393968
LOC101258410	-2.2534	4.10734	39.571	0.000316555	0.00394059
LOC101245219	-1.52071	3.29657	39.0857	0.000316758	0.00394059
LOC101249705	1.27857	4.68932	39.0709	0.000317145	0.00394059
LOC101257440	-1.85566	3.92268	39.0698	0.000317173	0.00394059
LOC104644406	3.39033	5.18197	40.4326	0.000317542	0.00394155
LOC101259910	-0.952796	7.50546	39.0492	0.000317711	0.00394155
LOC101263038	1.25762	6.95157	39.0305	0.000318201	0.00394477
CIPK11	1.33239	7.64523	38.999	0.000319027	0.00395214
LOC101266582	-1.90427	4.15487	38.9776	0.000319591	0.00395627
CycA3	-0.99818	4.18796	38.8713	0.000322408	0.00398632
LOC101262264	1.48282	7.90506	38.8684	0.000322484	0.00398632
LOC101248158	-1.38193	5.85299	38.838	0.000323296	0.00399346
LOC101258347	-1.851	2.92493	38.8084	0.00032409	0.00399867
LOC101247496	-1.14293	4.27502	38.8048	0.000324185	0.00399867
LOC101261146	0.994872	4.80242	38.7636	0.000325292	0.00400944
LOC101250191	2.64418	3.16154	38.7465	0.000325753	0.00401223
SlERFD2	2.61536	7.09049	40.0754	0.000326559	0.00401926
LOC101264564	1.5316	7.23046	38.6971	0.000327091	0.00402292
LOC101264776	1.06493	4.22197	38.6249	0.000329057	0.00404419
LOC101250246	-1.38493	7.33288	38.5828	0.000330211	0.00405475
LOC101256319	1.17008	5.88765	38.5763	0.00033039	0.00405475
LOC101249315	-1.79911	4.09381	38.5535	0.000331017	0.00405664
LOC101256281	-1.23573	5.40503	38.5535	0.000331019	0.00405664
LOC101246341	2.09459	8.19668	38.9376	0.00033137	0.00405804
LOC101268518	3.6818	6.70556	39.8685	0.000331934	0.00406204
TPLD	-1.38658	4.70398	38.4921	0.000332713	0.00406866
LOC101265797	-2.06887	2.39851	38.4444	0.000334041	0.00408198
AGO7	-3.65451	1.66821	38.4196	0.000334734	0.00408528
LOC101260004	1.952	3.97692	38.4176	0.000334789	0.00408528
LOC101252936	1.4424	5.54054	38.4008	0.000335258	0.00408809
LOC101245191	1.87752	7.13453	38.674	0.0003355	0.00408813
LOC101256329	-2.42268	2.21776	38.3798	0.000335847	0.00408831
LOC101261749	1.98751	7.63709	38.7689	0.000335993	0.00408831
LOC101264465	1.28142	6.26812	38.3321	0.000337188	0.00409993
LOC101264704	1.09899	5.65436	38.295	0.000338238	0.00410979
LOC101260309	3.94946	3.25803	39.5952	0.000339204	0.00411707
LOC101245784	2.50046	5.79647	39.5888	0.000339376	0.00411707
LOC101253266	-1.01832	4.61336	38.2484	0.00033956	0.00411707
LOC101244663	1.93607	7.39296	38.6206	0.000340031	0.004119
LOC101262053	-1.59154	6.97496	38.2248	0.000340233	0.004119
LOC101246850	1.2156	6.04269	38.2124	0.000340586	0.004119
LOC101267548	-1.47232	7.6198	38.209	0.000340682	0.004119
MYC1	1.15904	8.0136	38.158	0.000342143	0.00413374
TH3	1.01004	6.58795	38.1411	0.00034263	0.00413671
LOC104645426	2.18039	3.88834	38.2935	0.000343301	0.00414051
LOC100037737	-1.58342	7.76764	38.1134	0.000343429	0.00414051
LOC101268603	1.99613	8.81941	38.0817	0.000344344	0.00414862
LOC101248073	-1.24913	6.61029	38.0497	0.000345273	0.00415688
LOC101247951	1.11808	4.3413	38.0351	0.000345699	0.00415908
LOC101249000	-2.60509	3.55044	38.3689	0.000348115	0.00418521
LOC101256560	-1.39299	5.02472	37.9299	0.000348776	0.00418991
LOC101259209	1.15144	6.28293	37.9225	0.000348996	0.00418991
FRK2	-1.18827	9.04578	37.8986	0.000349699	0.00419335
LOC101248790	1.90675	6.47005	38.4594	0.000349827	0.00419335
LOC101255243	2.94242	2.3477	37.8795	0.000350263	0.00419335
LOC101264172	-2.20706	4.99304	38.971	0.000350328	0.00419335
LOC101247659	1.05844	5.09909	37.8713	0.000350508	0.00419335
LOC101263426	1.33174	6.77312	37.8381	0.000351492	0.00420218
LOC101250842	-2.04997	1.92364	37.8219	0.000351974	0.004205
LOC104649415	-1.52941	3.53669	37.8077	0.000352396	0.00420711
LOC101267468	2.54067	5.28726	39.0904	0.000353176	0.00421348
LOC101249085	-0.855471	4.84405	37.7649	0.000353676	0.00421651
LOC101249975	-2.32467	5.36602	39.0526	0.000354251	0.00422042
LOC101259973	-1.42963	6.72733	37.7342	0.000354598	0.00422162
LOC101252898	-2.66789	5.05191	39.026	0.000355011	0.00422186
LOC101255642	-1.13767	6.45488	37.7171	0.000355112	0.00422186
LOC101257447	1.98767	5.37968	38.352	0.000356683	0.00423759
LOC101268186	1.09567	6.60143	37.6259	0.00035787	0.00424639
LOC101265718	2.0376	2.69725	37.6243	0.00035792	0.00424639
LOC101255371	3.77636	0.543508	37.6015	0.000358616	0.00424648
LOC101259641	1.47379	7.20593	37.5958	0.000358789	0.00424648
LOC101255587	-2.25085	2.70659	37.5867	0.000359067	0.00424648
LOC101261878	1.06489	4.24636	37.5783	0.000359324	0.00424648
LOC101251286	2.15213	5.68678	38.6767	0.000359426	0.00424648
LOC101267543	-1.09979	5.04271	37.5678	0.000359645	0.00424648
LOC101255057	-1.11452	3.96695	37.5671	0.000359665	0.00424648
LOC101268364	1.58254	5.80329	37.5705	0.000360107	0.00424877
LOC101259324	-1.07416	4.12532	37.5443	0.000360365	0.00424887
LOC101258773	1.22433	5.35721	37.4858	0.000362163	0.00426587
LOC101266666	-2.21179	2.94769	37.4739	0.000362533	0.00426587
LOC101261545	-1.44099	6.5925	37.4732	0.000362554	0.00426587
LOC101267174	2.49956	4.55349	38.7488	0.000363049	0.00426876
LOC101262212	-1.52546	4.24921	37.4331	0.000363796	0.00427461
LOC101243647	-1.53387	6.43871	37.3499	0.000366389	0.00429974
LOC101250624	-1.17151	5.11195	37.3484	0.000366438	0.00429974
LOC101254734	1.34435	6.0276	37.2771	0.000368681	0.0043231
Hxk2	0.944968	4.19351	37.2264	0.000370287	0.00433227
LOC101265728	-1.23535	5.81765	37.2246	0.000370344	0.00433227
LOC101267091	1.78149	6.22196	37.628	0.000370457	0.00433227
LOC101263452	-1.05635	5.58146	37.2102	0.0003708	0.00433227
LOC101246605	1.59038	9.07125	37.2076	0.000370883	0.00433227
LOC101255416	4.09252	5.73985	38.476	0.000371185	0.00433227
LOC101251381	-5.49153	3.35511	38.4743	0.000371237	0.00433227
LOC101249249	1.74711	11.5988	37.0642	0.000375482	0.00437883
LOC101251336	1.07017	4.90142	37.0273	0.000376678	0.00438979
LOC101252464	-1.23772	4.67783	37.0028	0.000377472	0.00439542
LOC101250670	1.66949	5.05385	37.0979	0.000377675	0.00439542
LOC544142	-2.46851	7.38766	38.0175	0.000379394	0.00440753
LOC101264749	1.47127	4.70147	36.9369	0.000379623	0.00440753
LOC101257454	1.19823	5.7601	36.9339	0.000379724	0.00440753
ASH1	2.41588	6.12543	38.1971	0.000379747	0.00440753
LOC101262953	-2.80874	3.37947	37.4366	0.00038103	0.00441901
LOC101256192	-1.21267	5.15707	36.8874	0.000381252	0.00441901
LOC101268749	1.15333	3.60884	36.8535	0.000382369	0.00442866
LOC101247595	-1.32702	3.41283	36.8465	0.000382603	0.00442866
LOC101246823	0.899982	6.68471	36.8291	0.000383179	0.00443234
LOC101262440	1.71791	3.79387	36.7835	0.000384694	0.00444685
LOC101249039	1.09344	7.35849	36.7706	0.000385125	0.00444883
LOC101250742	1.06024	7.68533	36.7621	0.000385408	0.00444909
LOC101252182	-1.66863	5.37034	36.8925	0.000386599	0.00445983
LOC101246782	0.918078	4.5892	36.717	0.000386918	0.00446051
LOC101255236	-0.856086	5.05848	36.6831	0.000388057	0.00447063
LOC101266750	1.58996	6.54245	36.6633	0.000388725	0.0044753
LOC101248252	-2.61153	4.23092	37.7153	0.000389021	0.00447549
LOC101262971	-2.03614	3.74664	36.6474	0.000389264	0.00447549
LOC101250137	-1.51074	4.13676	36.6261	0.000389985	0.00448077
LOC101247871	-1.74349	5.54363	36.9986	0.000390719	0.00448594
LOC101264494	-1.70934	4.06119	36.5974	0.00039096	0.00448594
LOC101055546	-2.03525	4.98407	37.2199	0.000392246	0.00449768
LOC101250039	-2.56858	3.80188	37.0756	0.000392879	0.00450193
LOC101257337	-2.54033	1.97624	36.4816	0.000394923	0.00452231
LOC101263341	1.81686	4.31147	36.4917	0.000395503	0.00452593
LOC104648101	3.6956	2.77694	36.9896	0.000395774	0.004526
LOC101263852	0.794687	5.18586	36.3895	0.000398113	0.00454838
LOC101262471	1.0812	5.08047	36.3852	0.000398262	0.00454838
LOC101265518	2.91347	4.77279	37.5646	0.000400118	0.00456652
LOC101257811	1.2194	5.04889	36.3221	0.000400466	0.00456745
LOC101259143	-1.69935	3.45287	36.3041	0.000401099	0.00456904
LOC101265348	0.830071	5.38792	36.2982	0.000401306	0.00456904
LOC101264232	2.28985	3.36442	36.2953	0.000401407	0.00456904
LOC101247159	3.80845	1.92143	36.2871	0.000401697	0.00456931
LOC101263787	1.40439	7.16328	36.2508	0.000402977	0.00458082
LOC101268474	-1.31179	3.80966	36.2322	0.000403636	0.00458526
LOC101250435	1.22206	4.4999	36.2208	0.000404041	0.00458681
LOC101258326	0.824275	5.07287	36.1863	0.000405265	0.00459483
LOC101247180	2.32393	5.15326	37.4078	0.000405381	0.00459483
LOC101266730	1.81244	5.96166	36.7046	0.000405553	0.00459483
LOC101256904	-1.22424	3.78107	36.1494	0.00040658	0.00460342
LOC101249419	1.16328	5.84214	36.1291	0.000407308	0.00460861
LOC101246374	-1.01822	5.88956	36.0835	0.000408945	0.00462343
LOC101251329	-1.18265	4.0435	36.0732	0.000409316	0.00462343
LOC101250698	-3.54603	5.31359	37.2794	0.000409758	0.00462343
LOC101255554	-1.47286	5.13123	36.0586	0.000409844	0.00462343
spe4	-1.47442	4.88662	36.0551	0.000409969	0.00462343
LOC101252535	-1.23111	6.5798	36.0386	0.000410567	0.00462607
LOC101244006	-1.80698	4.92066	36.3919	0.000410743	0.00462607
LOC101264946	-0.937879	5.26459	35.9805	0.000412677	0.00464237
LOC101257312	1.30876	4.5193	35.9789	0.000412734	0.00464237
DHQS	1.09672	7.4794	35.9673	0.000413158	0.00464409
LOC101263000	0.915763	5.14175	35.954	0.000413642	0.00464648
LOC101259868	-1.47312	6.76323	35.9204	0.000414873	0.00465725
LOC101249675	2.35796	3.72848	36.2756	0.000416019	0.00466212
LOC101255806	1.70167	7.71254	35.8877	0.000416072	0.00466212
LOC101260276	-1.22757	3.80361	35.8863	0.000416125	0.00466212
Ve1	2.13382	2.69277	35.8214	0.000418524	0.00468102
LOC101245445	3.45126	2.83065	36.3213	0.000419199	0.00468102
LOC104646471	-1.59881	3.99763	35.8029	0.00041921	0.00468102
LOC101260356	1.073	5.53128	35.7942	0.000419532	0.00468102
LOC101244427	-0.898387	6.73198	35.7902	0.00041968	0.00468102
LOC100316877	-1.33354	3.45497	35.7847	0.000419886	0.00468102
LOC101263742	-1.20733	8.31384	35.7817	0.000419996	0.00468102
LOC101244686	2.5506	4.76162	36.9855	0.00042	0.00468102
LOC101267831	-1.16364	4.24654	35.7668	0.000420554	0.00468192
LOC101265664	-1.02847	5.16878	35.7648	0.000420628	0.00468192
LOC101260945	2.4434	2.5017	35.7545	0.000421013	0.00468316
UCP	1.23474	5.50995	35.7302	0.000421923	0.00469023
LOC101247235	-1.96127	6.74402	36.2085	0.000423323	0.00470273
LOC101257865	-1.22533	5.72857	35.6847	0.00042363	0.00470309
LOC101264638	-1.84469	4.40887	35.8347	0.000423961	0.00470371
LOC101250873	1.52729	6.49848	35.6241	0.00042592	0.00472238
LOC101250247	3.0194	7.66517	36.8046	0.00042647	0.00472542
LOC101264053	-1.36443	8.64006	35.584	0.000427443	0.00473313
LOC101261772	2.08886	5.66709	36.5736	0.000428318	0.00473528
LOC101265909	-1.13121	5.59967	35.5576	0.000428449	0.00473528
LOC101249400	3.85377	1.66329	35.551	0.000428703	0.00473528
ARF19-1	-1.18048	4.73162	35.5445	0.00042895	0.00473528
LOC101265524	-1.12914	6.27839	35.5427	0.00042902	0.00473528
LOC101263619	0.997614	5.8126	35.5295	0.000429524	0.00473778
LOC101256921	2.27899	5.12772	36.7097	0.000429914	0.00473903
LOC101249833	-1.77629	3.53214	35.4807	0.000431401	0.0047494
LOC101262225	2.89709	3.97745	36.6642	0.000431579	0.0047494
LOC101266370	1.29435	5.70002	35.4677	0.000431902	0.0047494
LOC101266073	-1.32851	4.26626	35.4605	0.00043218	0.0047494
LOC101265053	1.45613	2.73198	35.4588	0.000432244	0.0047494
LOC101258609	0.822308	5.63403	35.4486	0.000432639	0.0047507
LOC101264750	-1.48306	3.76344	35.3987	0.000434574	0.00476889
LOC101245693	1.41997	3.16935	35.385	0.000435109	0.00476975
LOC104645725	2.50332	1.70492	35.3755	0.000435478	0.00476975
LOC101257318	1.11981	7.29743	35.3752	0.000435489	0.00476975
LOC101250311	0.837197	5.30344	35.3632	0.000435957	0.00477182
LOC101267943	1.96599	5.18331	36.042	0.000436292	0.00477243
SlSSR1	-1.11303	8.65273	35.3413	0.000436813	0.00477508
LOC101249984	-0.829251	5.17658	35.3241	0.000437489	0.00477689
LOC104647288	3.07106	1.53921	35.3228	0.000437538	0.00477689
LOC543977	1.27359	7.49521	35.3056	0.000438215	0.00478124
LOC101260938	-0.872692	5.64224	35.2897	0.00043884	0.00478501
LOC101264502	1.34463	4.8785	35.2788	0.00043927	0.00478664
LOC543607	3.7378	5.85071	36.4367	0.000440024	0.0047918
LOC101261380	3.28091	3.27904	36.1339	0.000441505	0.00480488
LOC104646741	1.20789	6.27473	35.2121	0.000441907	0.0048062
LOC101258066	-1.03426	5.35318	35.1897	0.0004428	0.00481079
LOC104645711	-1.51542	2.89214	35.1874	0.000442892	0.00481079
LOC101255613	-1.26684	3.77774	35.1718	0.000443513	0.00481448
LOC101254880	-1.10257	6.44468	35.1607	0.000443956	0.00481624
LOC101243843	1.21829	6.71712	35.1394	0.000444809	0.00482036
LOC101246825	-1.08203	4.00156	35.1371	0.0004449	0.00482036
LOC101257978	-3.30495	0.52174	35.1102	0.000445979	0.00482506
LOC101251798	3.04782	6.56295	36.2789	0.000446004	0.00482506
LOC101253679	-1.06149	4.92604	35.1052	0.00044618	0.00482506
LOC101250384	-1.55186	6.65163	35.0921	0.000446708	0.00482772
LOC101254872	1.21914	6.43829	35.0709	0.000447564	0.00483
LOC101256238	-0.821872	6.39652	35.0665	0.000447742	0.00483
LOC112941069	-2.49788	2.88444	35.0555	0.000448187	0.00483
LOC101251207	-2.10302	4.02893	35.3974	0.000448245	0.00483
LOC101245596	-1.49921	3.90104	35.045	0.00044861	0.00483
LOC101264118	-2.32179	6.65733	36.2038	0.000448887	0.00483
LOC101246876	1.61307	6.78242	35.0509	0.000448895	0.00483
LOC101248193	2.42055	3.86687	35.517	0.000449776	0.00483644
LOC101266224	-2.39151	3.05537	34.9969	0.000450566	0.00484188
LOC101267875	2.77145	5.57978	36.1493	0.000450994	0.00484344
LOC101256232	0.920286	6.27292	34.9617	0.000451999	0.00485119
LOC101249166	-1.41141	4.34039	34.9367	0.000453022	0.00485627
LOC101267540	3.79873	2.73923	35.4337	0.000453102	0.00485627
LOC101256789	3.3871	2.16603	34.9242	0.000453535	0.00485627
LOC101260344	-1.9292	5.1388	35.4194	0.000453675	0.00485627
LOC101254860	-1.10375	5.0317	34.9057	0.000454296	0.00485627
LOC101264291	-1.25203	6.59983	34.9	0.00045453	0.00485627
LeNRT2.3	-1.53508	7.17095	34.8976	0.000454627	0.00485627
LOC101246092	2.24138	7.03072	35.8783	0.000454743	0.00485627
LOC101254916	-2.94129	3.26665	35.372	0.000455587	0.00486224
LOC101250915	1.15976	7.93484	34.8556	0.000456363	0.00486546
LOC101246233	-0.870899	6.08546	34.8533	0.000456457	0.00486546
LOC101258979	1.35251	6.13195	34.8418	0.000456933	0.00486575
LOC101267202	2.72737	2.16405	34.8339	0.000457261	0.00486575
LOC101251973	0.989799	4.94968	34.8321	0.000457337	0.00486575
LOC101267848	-1.02677	5.6707	34.7631	0.00046021	0.00489327
LOC101265245	1.72638	5.65876	35.2382	0.000460675	0.00489327
SlIPT3	-2.77871	3.53111	35.2434	0.000460819	0.00489327
LOC101268452	-0.791836	5.42418	34.7373	0.000461292	0.00489327
LOC101265863	-2.13104	5.43396	35.709	0.000461491	0.00489327
LOC101267611	-2.06114	4.99287	35.5447	0.00046164	0.00489327
LOC101252931	1.12224	3.55758	34.718	0.000462101	0.00489513
LOC101267488	-1.35853	3.36252	34.6633	0.000464407	0.0049165
LOC101264399	3.58647	5.41147	35.7795	0.000465626	0.00492636
LOC101250815	1.09193	5.19758	34.6201	0.000466242	0.00492984
LOC101246085	-3.3963	1.71188	34.6123	0.00046657	0.00493025
LOC101265098	1.00074	4.53185	34.5689	0.000468423	0.00494678
LOC101248140	-1.6507	3.09627	34.5431	0.000469528	0.00495304
LOC101266196	-1.2336	3.72093	34.5411	0.000469613	0.00495304
IPMS2	-1.97804	7.01114	35.025	0.000469885	0.00495304
LOC101264237	1.21682	7.86059	34.5038	0.000471217	0.00496395
LOC101247562	1.1242	4.7693	34.4973	0.0004715	0.00496395
LOC101266413	-1.29698	6.33012	34.4821	0.000472156	0.00496395
LOC101055537	-2.1704	2.57179	34.4777	0.000472345	0.00496395
LOC101257618	3.34025	3.261	35.4425	0.00047237	0.00496395
LOC101260237	-1.44056	4.04184	34.4557	0.000473296	0.00496906
LOC101250299	0.890634	4.81555	34.4525	0.000473437	0.00496906
LOC101253522	-1.08039	5.6526	34.419	0.000474892	0.0049775
LOC101244506	1.61972	3.69582	34.4155	0.000475041	0.0049775
LOC101254588	-0.896976	4.25976	34.4138	0.000475115	0.0049775
LOC109119058	5.40745	0.958777	34.4007	0.000475685	0.00498043
fen	1.07223	4.11592	34.3859	0.000476334	0.00498418
ST4.1	-1.13251	5.28213	34.3231	0.000479089	0.00500993
LOC109118691	1.97144	3.15482	34.2877	0.00048065	0.00502319
LOC101246686	-0.988869	4.85558	34.2412	0.00048271	0.00504164
LOC101246177	-1.50908	6.33753	34.2219	0.000483568	0.00504608
LOC101055565	-1.30253	6.88556	34.2183	0.000483725	0.00504608
LOC101249912	1.93149	2.8825	34.2084	0.000484168	0.00504762
LOC101260868	0.942712	5.16752	34.199	0.000484589	0.00504894
LOC101253363	1.50767	4.13513	34.1704	0.000485866	0.00505797
LOC101261900	1.87828	3.7042	34.1664	0.000486048	0.00505797
LOC101246235	1.72489	3.95697	34.1317	0.000487602	0.00507106
LOC101268478	1.10885	4.35427	34.1136	0.00048842	0.00507649
LOC101246135	1.8156	6.56299	34.5724	0.000489398	0.00508356
LOC101259392	-1.17674	4.80816	34.0696	0.000490406	0.00509094
LOC101248071	2.73183	4.75382	35.1366	0.000492541	0.00511
LOC101256889	-1.95412	5.17677	34.6976	0.000493288	0.00511369
LOC104645129	-3.4868	0.886046	33.9987	0.000493634	0.00511369
LOC101249264	1.37752	6.20117	33.9936	0.00049387	0.00511369
VAHOX1	-1.49792	7.83269	33.9887	0.000494093	0.00511369
LOC101254752	0.865049	5.57627	33.9795	0.000494512	0.00511396
LOC101254866	1.18484	9.57387	33.9751	0.000494716	0.00511396
LOC101265452	-1.5087	7.30018	33.9547	0.000495652	0.00512054
LOC101250944	1.30572	5.89893	33.8414	0.00050089	0.00516954
LOC101258684	0.779002	5.75158	33.8351	0.000501183	0.00516954
LOC104645392	-1.46045	3.65761	33.8321	0.000501325	0.00516954
LOX1.1	2.78445	7.34951	34.9196	0.00050207	0.00516954
LOC101267456	1.10671	6.0592	33.8152	0.000502111	0.00516954
LOC101265158	1.48938	6.46362	33.8132	0.000502209	0.00516954
LOC101249742	5.06099	-0.0421392	33.7651	0.000504458	0.00518958
LOC101244424	-1.23909	3.51522	33.7383	0.000505719	0.00519942
LOC101261681	1.0511	4.1866	33.72	0.000506586	0.00520521
LOC101256330	0.876399	7.55837	33.7102	0.000507045	0.0052068
LOC101250471	-1.44075	3.44044	33.702	0.000507433	0.00520766
LOC101263256	-2.89248	2.76352	33.6829	0.000508338	0.00521382
LOC101259333	-1.26103	3.39529	33.6129	0.000511673	0.00524204
LOC101243898	0.885522	7.77799	33.6123	0.000511703	0.00524204
LOC104646384	1.42168	3.90361	33.5534	0.000514532	0.00526474
LOC101260919	-2.69954	1.28462	33.5533	0.000514533	0.00526474
LOC101256549	0.970793	6.97842	33.5253	0.000515885	0.00527541
LOC101253231	-1.19257	5.54813	33.5138	0.000516442	0.00527795
LOC101262566	-0.849982	4.37748	33.4961	0.000517301	0.00528276
LOC101258673	-1.06069	9.54673	33.4914	0.00051753	0.00528276
LOC101267700	-1.07252	4.05048	33.4742	0.000518365	0.00528343
LOC101260258	-1.6726	4.70789	33.6171	0.000518418	0.00528343
LOC101248819	-2.37537	4.53942	34.5567	0.000518535	0.00528343
LOC101265751	-2.30358	4.99401	34.5471	0.00051898	0.00528343
LOC101256271	0.849811	6.81567	33.4582	0.00051914	0.00528343
LOC101245411	1.5238	6.05507	33.4744	0.000520568	0.00529376
LOC101250578	-3.6553	1.93544	33.4248	0.000520774	0.00529376
LOC101263784	0.890635	4.95822	33.4158	0.000521211	0.00529506
LOC101253202	1.29059	4.80341	33.3981	0.00052208	0.00530074
LOC101263479	0.774937	5.96122	33.3723	0.00052335	0.00530748
LOC101254043	4.08101	0.570005	33.3657	0.000523671	0.00530748
LOC101262731	-1.22676	3.84162	33.3657	0.000523674	0.00530748
LOC101246405	-2.84004	3.07193	33.6556	0.000525054	0.00531608
XTH3	1.92984	9.63904	33.3359	0.000525145	0.00531608
LOC101256566	2.47953	5.31449	34.4007	0.000525826	0.00531983
LOC101263047	2.8714	3.87691	34.3833	0.000526648	0.005325
LOC104649733	7.18374	0.217687	51.8045	0.000527883	0.00533268
LOC101261689	-1.5983	3.1896	33.2777	0.000528031	0.00533268
LOC101252632	2.44656	4.88244	34.3467	0.000528383	0.00533309
LOC101260330	3.4952	1.21065	33.2434	0.00052974	0.00533769
MT2	-1.47209	11.1427	33.238	0.000530009	0.00533769
LOC104647274	-1.55745	3.37494	33.2373	0.000530044	0.00533769
LOC101267727	2.73515	1.29575	33.2259	0.000530619	0.00533769
LOC101253895	-0.859866	6.27998	33.2248	0.000530674	0.00533769
LOC101246345	1.90411	2.94822	33.2215	0.000530839	0.00533769
LOC101267565	-3.29907	2.57256	33.2571	0.000531304	0.00533769
LOC101253252	1.74505	3.15499	33.2116	0.000531336	0.00533769
LOC101257228	3.49036	5.62759	34.2622	0.000532409	0.00534534
TPSI1	1.74075	5.74536	33.6406	0.000532935	0.00534748
LOC101255453	-0.989125	4.88703	33.1265	0.000535626	0.00537133
LOC101263939	1.00224	6.91366	33.116	0.000536155	0.00537349
LOC101258644	-1.09896	4.61865	33.1057	0.000536683	0.00537562
LOC101252733	1.08913	5.45314	33.081	0.000537936	0.00538502
LOC101250452	1.71246	3.50595	33.0634	0.000538835	0.00539087
LOC101244313	1.29936	5.67559	33.04	0.000540034	0.00539971
LOC101266739	-1.29782	5.76657	33.03	0.000540542	0.00540163
LOC778320	1.12258	10.1552	33.0184	0.000541137	0.00540442
LOC101253938	-3.43961	5.04263	34.0686	0.000541786	0.0054058
LOC101243903	1.41961	6.84358	33.0004	0.000542064	0.0054058
LOC101251994	-0.975638	4.44232	32.9973	0.000542223	0.0054058
LOC101257898	-1.61042	5.15781	33.1156	0.000543935	0.00541971
LOC101258668	-0.900201	6.35189	32.937	0.000545341	0.00542827
LOC101252357	1.8561	4.16113	33.0757	0.000545429	0.00542827
LOC101268397	0.962453	7.86209	32.927	0.000545858	0.00542939
LOC104644498	1.67041	2.43017	32.9122	0.000546627	0.00543387
LOC101256373	1.68011	10.3954	32.8975	0.00054739	0.00543539
LOC101258711	1.09925	3.8635	32.8969	0.000547423	0.00543539
LOC101257345	-1.76286	4.20935	32.9055	0.000547733	0.00543539
LOC101258618	-1.03635	3.98103	32.8675	0.000548959	0.0054444
LOC101255145	-1.53912	5.25162	32.8796	0.000550638	0.00545453
LOC101253642	-2.54965	2.35294	32.8314	0.00055085	0.00545453
LOC101264846	-1.69123	2.31837	32.8298	0.000550937	0.00545453
LOC101262200	-1.7097	8.21276	32.8076	0.000552101	0.00545735
LOC101257130	-1.77419	6.7814	33.1799	0.000552123	0.00545735
Coi1	-1.60349	4.69528	32.8279	0.00055249	0.00545735
LOC101255533	-1.72137	5.39383	33.2528	0.000552497	0.00545735
LOC101252539	-1.08513	3.97091	32.7857	0.000553256	0.00546169
LOC101252042	-1.08048	6.79747	32.7693	0.000554123	0.00546487
AGO5	1.78966	3.30164	32.7675	0.000554217	0.00546487
LOC101261474	1.44987	6.81913	32.7482	0.000555239	0.00547179
LOC101264730	-2.61317	5.82734	33.7863	0.000555843	0.00547459
LOC101248048	1.11185	4.10006	32.7123	0.000557151	0.00548274
LOC101262563	-1.42946	3.16615	32.7093	0.000557312	0.00548274
LOC101267256	-2.3611	3.13928	32.6626	0.000559804	0.00550261
LOC101263343	0.840544	7.06693	32.6554	0.000560194	0.00550261
LOC101243818	-1.47459	4.01971	32.6535	0.000560297	0.00550261
LOC101246277	2.20688	5.44755	33.6673	0.000561908	0.00551364
SlMMP2	1.39775	9.84865	32.6206	0.000562063	0.00551364
LOC101256054	1.02882	4.19643	32.5805	0.000564229	0.00552866
LOC101261329	-1.00157	4.08618	32.5803	0.000564241	0.00552866
LOC101258825	-3.03725	2.91163	32.865	0.000565417	0.0055316
LOC101257515	1.94484	7.22778	33.0005	0.000565719	0.0055316
LOC101260801	1.91213	5.43838	33.2998	0.000565917	0.0055316
LOC101253999	1.50388	4.59412	32.5482	0.00056598	0.0055316
LOC101259619	-1.07445	4.45799	32.5449	0.000566158	0.0055316
LOC101263427	0.779647	5.59756	32.5374	0.000566568	0.00553245
LOC101254748	0.851366	4.92822	32.5226	0.000567372	0.00553713
LOC101252662	-1.47946	5.09327	32.4973	0.000568756	0.00554747
LOC101249883	0.962674	7.0246	32.4875	0.000569291	0.00554897
LOC101254012	0.853902	6.19912	32.4804	0.000569681	0.00554897
LOC101265500	1.99055	6.85398	33.1163	0.000570113	0.00554897
LOC101263470	1.33542	8.2421	32.4708	0.000570206	0.00554897
LOC101266595	1.33709	3.41779	32.4601	0.000570797	0.00555156
LOC101263766	-1.57461	5.91515	32.7321	0.000571479	0.00555503
LOC101254782	-1.64229	3.98332	32.439	0.000571958	0.00555653
LOC101246199	-1.40507	6.22736	32.4279	0.000572566	0.00555929
LOC101267862	1.0109	7.24991	32.3755	0.000575465	0.00558374
LOC101253386	1.93413	6.65689	33.0097	0.000575737	0.00558374
LOC101265641	1.7231	5.69664	32.8049	0.000576248	0.00558446
SGR1	-1.37931	4.06845	32.3575	0.000576465	0.00558446
LOC101264389	2.13874	6.67443	33.2022	0.000578097	0.0055971
LOC101247545	1.67222	7.47901	32.3289	0.000578852	0.00559844
SlUGT73C4	-2.12541	5.1531	33.2697	0.000579179	0.00559844
LOC101264300	-1.39334	4.1844	32.3082	0.000579217	0.00559844
LOC104645721	3.23809	1.63396	32.2994	0.000579708	0.00560003
LOC104645834	-3.16798	3.38814	33.1423	0.000581319	0.00561242
LOC101254952	0.858327	5.95459	32.2615	0.000581836	0.00561424
LOC101250622	-1.58283	3.28106	32.2422	0.000582924	0.00562157
LOC101260194	-1.75897	3.02111	32.2328	0.000583459	0.00562334
LOC101249108	2.53339	4.10637	33.1852	0.000583884	0.00562334
LOC101259928	-1.34951	5.13628	32.2215	0.000584094	0.00562334
LOC101251698	-1.33688	3.16387	32.1985	0.0005854	0.00562986
LOC101247758	-1.26566	3.31582	32.198	0.000585429	0.00562986
LOC101263054	0.88352	4.28171	32.179	0.000586505	0.00563704
LOC101249727	1.16313	10.0885	32.1611	0.000587524	0.00564366
LOC101260973	1.50871	5.30949	32.1889	0.000588376	0.00564775
LOC101259164	0.757439	5.77159	32.1381	0.000588835	0.00564775
LOC101254846	1.31779	6.79938	32.1358	0.000588967	0.00564775
LOC101257491	1.16555	5.67875	32.1285	0.000589387	0.00564775
LOC101245690	-1.33765	5.07641	32.1248	0.0005896	0.00564775
LOC101256759	4.53265	0.987046	32.1176	0.000590012	0.00564854
LOC101266287	-0.856009	4.94907	32.1049	0.000590739	0.00564971
LOC101255593	-4.11765	1.42255	32.1039	0.000590795	0.00564971
LOC101251140	-0.815709	4.8885	32.0846	0.000591902	0.00565667
LOC101263045	2.79773	3.94891	33.0959	0.000592226	0.00565667
LOC104645809	1.17099	4.27405	32.0711	0.000592682	0.00565667
LOC101266087	-1.69418	7.92322	32.0683	0.000592845	0.00565667
LOC101252926	-3.71874	0.878431	32.0527	0.000593745	0.00566209
LOC101261854	1.26562	4.75008	32.032	0.000594941	0.00567033
LOC101256994	1.10889	4.37721	31.9901	0.000597373	0.005689
LOC101260535	-1.29451	6.16181	31.9868	0.000597564	0.005689
LOC544268	-2.45168	2.22093	31.9779	0.000598084	0.00569078
LOC101262114	-0.927061	6.28109	31.9655	0.000598804	0.00569229
LOC101257836	-2.05472	4.04081	32.3144	0.000598908	0.00569229
LOC101267607	-1.37003	4.95563	31.9485	0.000599799	0.00569626
LOC101265550	-5.37919	3.09083	32.9532	0.000600122	0.00569626
LOC101265748	1.69299	8.05506	31.9395	0.000600325	0.00569626
LOC101257118	-1.30098	4.73779	31.917	0.000601647	0.00570551
LOC101259871	-3.69092	6.73526	32.9202	0.000601967	0.00570551
LOC101261550	-0.964481	5.22326	31.9058	0.000602306	0.00570557
LOC101256683	1.02554	5.23518	31.8942	0.000602986	0.00570884
LOC101265948	2.7603	3.37569	32.3181	0.00060501	0.00572312
LOC101252617	-1.8311	5.8111	32.4823	0.000605162	0.00572312
LOC101262548	4.78641	1.18376	31.8334	0.000606578	0.00573333
LOC101267635	2.43513	1.893	31.7969	0.000608752	0.00574789
LOC101248067	-1.65545	5.18046	32.1111	0.000608897	0.00574789
LOC101253192	-1.30412	7.24844	31.7843	0.000609501	0.00574789
LOC101265062	-1.63305	5.97985	32.1266	0.000609544	0.00574789
LOC101259137	-1.06556	4.37107	31.7794	0.000609798	0.00574789
LOC101249456	-1.46966	5.98698	31.7724	0.00061104	0.00575643
LOC101250165	1.16008	9.03544	31.7312	0.000612681	0.00576649
LOC101248287	1.81497	6.84578	32.1597	0.000612783	0.00576649
LOC101260311	-1.0006	6.12742	31.6841	0.000615521	0.00578907
LOC101243733	-0.983491	6.38911	31.6777	0.000615908	0.00578953
LOC101250073	-1.18669	9.47806	31.6453	0.000617876	0.00580485
LOC101262647	1.42621	7.11514	31.6371	0.000618371	0.00580631
LOC101259915	2.05658	1.60623	31.6094	0.000620062	0.00581541
LOC101263330	1.73047	2.34677	31.601	0.000620571	0.00581541
LOC101250291	0.97477	5.59451	31.5994	0.00062067	0.00581541
LOC101265149	-1.5562	4.29248	31.5989	0.0006207	0.00581541
LOC101252198	0.733758	6.11071	31.5911	0.000621179	0.00581671
LOC101264864	1.22426	6.46684	31.5704	0.000622445	0.00582538
LOC101254066	1.09719	7.61035	31.5525	0.000623545	0.00583248
LOC101250956	2.87143	3.22446	31.9486	0.000625371	0.00584636
LOC101254771	-0.983055	7.16295	31.5033	0.000626578	0.00585445
LOC101256692	-1.55401	4.41312	31.4502	0.00062987	0.00588199
LOC101247502	2.43197	5.77422	32.4095	0.000631467	0.00589369
LOC101267169	-1.84587	2.04021	31.4016	0.000632906	0.00590291
LOC101264157	-0.863122	4.78199	31.3977	0.000633145	0.00590291
LOC101246151	1.83603	6.40306	31.8781	0.000635248	0.0059193
LOC101263803	1.20697	6.05543	31.3384	0.000636874	0.00593066
LOC101253700	-0.800146	5.47449	31.3339	0.000637161	0.00593066
TCP23	-3.21364	2.22748	31.3039	0.000639056	0.00594506
SAM1	-1.38585	11.0594	31.2834	0.000640362	0.00595114
LOC101258826	-1.01029	5.05969	31.2827	0.000640405	0.00595114
LOC101244694	-1.73139	4.52705	31.5622	0.000640942	0.0059529
LOC101253447	1.5859	2.34128	31.2546	0.000642191	0.00596126
LOC101260460	0.941973	7.38577	31.2306	0.000643725	0.00596902
LOC101258262	-1.52867	3.16112	31.2306	0.000643725	0.00596902
LOC101257322	4.45828	1.55629	31.2228	0.000644227	0.00597045
LOC101246165	1.26217	4.74475	31.1883	0.000646439	0.00598769
LOC101267231	3.28328	0.194973	31.1654	0.000647918	0.00598971
LOC101265070	-1.29725	4.85324	31.1642	0.000647994	0.00598971
LOC101256836	-1.0514	5.15887	31.1592	0.000648318	0.00598971
LOC101250389	-1.46952	4.75356	31.1585	0.000648361	0.00598971
LOC101264555	0.952172	6.22719	31.1578	0.000648406	0.00598971
LOC101267050	-1.56672	2.96175	31.1448	0.000649247	0.00599424
LOC101246518	-1.73447	4.80474	31.5165	0.00065133	0.00601022
LOC101244747	-3.7357	2.94986	31.9213	0.000652255	0.00601303
LAPA1	5.32025	1.27338	31.0972	0.000652337	0.00601303
LOC101254878	0.945139	5.85565	31.0623	0.000654609	0.00602773
SAP8	1.39619	4.63879	31.0619	0.000654636	0.00602773
dhbK	-0.802108	4.96893	31.0149	0.00065772	0.00605286
LOC101268158	-2.33981	1.74417	31.0052	0.000658357	0.00605547
AGP-1	1.66432	8.75149	30.9892	0.00065941	0.00606189
LOC101245240	2.5624	1.61811	30.9678	0.000660822	0.00607057
LOC101259869	-1.30857	3.92469	30.9642	0.000661063	0.00607057
LOC101258100	-2.36598	2.15875	30.94	0.000662663	0.00607758
LOC101260313	2.65816	4.59879	31.9013	0.000662671	0.00607758
LOC101254271	-1.1968	4.46278	30.9366	0.000662892	0.00607758
Pto	-1.26802	3.68514	30.8998	0.000665339	0.00609675
LOC101252791	1.29114	5.79196	30.8887	0.000666078	0.00610024
LOC101267359	0.902895	7.19271	30.874	0.000667066	0.00610603
LOC101247880	-2.82338	5.20857	31.8218	0.000667726	0.00610624
LOC104648957	1.8758	3.26717	30.8629	0.000667803	0.00610624
LOC101055512	-0.953564	5.99354	30.8324	0.000669854	0.00612016
HKT1;2	-1.9582	4.91059	31.5572	0.000670041	0.00612016
LOC101254949	-0.862951	5.3077	30.7962	0.000672299	0.00613751
LOC101256183	1.08165	6.10337	30.7539	0.000675166	0.0061604
LOC101254567	0.830217	6.58595	30.7446	0.000675798	0.00616288
LOC101263267	-1.06668	6.18192	30.7335	0.000676549	0.00616421
LOC101265913	-1.21401	3.5738	30.7245	0.000677164	0.00616421
LOC101244871	-4.22062	0.689415	30.718	0.000677611	0.00616421
tXET-B2	1.5717	10.4404	30.7169	0.000677683	0.00616421
LOC101246301	-1.47876	5.7957	30.8421	0.000677746	0.00616421
LOC101264604	-0.876758	6.31638	30.6905	0.000679492	0.00617681
SERK3B	1.47525	5.58817	30.805	0.000680271	0.00617901
LOC101247911	3.49749	3.79444	31.625	0.000680457	0.00617901
LOC101248379	1.30736	3.29802	30.6707	0.00068085	0.0061793
LOC101249963	-1.83859	4.67057	31.0684	0.000681548	0.00618236
LOC101267980	-1.50254	6.66109	30.6581	0.000682611	0.00618816
CITRX	-1.51344	2.68762	30.6407	0.000682912	0.00618816
LOC101267421	4.10801	1.06604	30.6092	0.000685087	0.00619983
LOC101250988	1.27338	6.35321	30.6078	0.000685186	0.00619983
LOC101268191	1.12356	6.40339	30.6064	0.000685286	0.00619983
LOC101267036	-1.37488	3.84953	30.595	0.000686071	0.00620365
LOC101257743	0.921292	3.81755	30.576	0.000687391	0.0062123
LOC101244259	4.80476	2.20524	31.029	0.00069067	0.00623861
LOC101268104	2.59705	1.69214	30.5238	0.000691031	0.00623861
LOC101249583	-2.41447	7.38329	31.4249	0.000693723	0.0062596
LOC101246353	-1.23327	4.97773	30.4788	0.000694193	0.00626054
LOC101255118	-0.965604	3.63888	30.444	0.000696651	0.00627705
LOC101055534	-1.24556	3.44983	30.4425	0.000696757	0.00627705
EOL1	-0.814529	6.90176	30.4354	0.000697254	0.00627822
LOC101244789	7.62028	0.614616	46.3662	0.000697825	0.00628006
LOC544298	1.12303	6.3376	30.4073	0.000699247	0.00628858
LOC101258296	1.22747	5.86085	30.4037	0.000699508	0.00628858
LOC101257561	1.54434	6.51692	30.5112	0.000700682	0.00629311
LOC101248746	2.31216	2.53477	30.3863	0.000700747	0.00629311
LOC101249316	1.12149	4.89068	30.3701	0.000701901	0.00629869
LOC101246783	2.80353	3.84742	31.301	0.000702104	0.00629869
LOC101254416	1.12716	6.50462	30.344	0.000703766	0.006307
LOC101260551	-0.81877	4.99317	30.344	0.000703768	0.006307
LOC101247036	1.68051	9.92965	30.3214	0.000705387	0.0063182
LOC101264708	-1.83779	8.79019	30.3657	0.000705759	0.00631823
LOC101265979	-1.19175	5.00667	30.2995	0.000706965	0.0063242
LOC101266475	3.03336	2.12549	30.2967	0.000707166	0.0063242
LOC101245495	-1.97034	7.52412	30.674	0.000708791	0.00633543
LOC101261722	-1.54357	7.35254	30.2599	0.000709821	0.00634131
LOC101261696	-1.24583	4.48278	30.2321	0.000711842	0.00635605
LOC101247462	-0.78336	5.91063	30.2264	0.000712256	0.00635643
LOC101261894	-0.983907	4.93896	30.1753	0.000715984	0.00638637
LOC104648156	1.92759	6.6095	30.8662	0.000716891	0.00639113
LOC101261523	2.26332	2.59244	30.1287	0.000719405	0.00640688
LOC101266792	0.91615	6.0237	30.1287	0.000719407	0.00640688
LOC101252571	2.54049	6.68589	31.0221	0.000721445	0.00642168
LOC101256274	-1.62915	3.75094	30.083	0.000722781	0.00642732
LOC104648019	2.19172	2.28854	30.08	0.000723005	0.00642732
LOC101245255	4.37004	0.482199	30.0699	0.000723749	0.00642732
LOC101245713	-1.33578	5.18953	30.0687	0.000723843	0.00642732
LOC101258515	0.804301	5.71505	30.0671	0.000723956	0.00642732
LOC101263970	2.75478	2.96803	30.3274	0.00072474	0.00642946
LOC101262418	-0.878496	4.18972	30.0518	0.000725096	0.00642946
LOC101265934	1.12303	5.42466	30.0474	0.000725422	0.00642946
LOC101246257	-0.843469	7.82028	30.0437	0.0007257	0.00642946
LOC101256236	-1.45546	2.80677	30.0112	0.000728122	0.00644758
LOC109120159	-1.82872	3.98121	30.0322	0.00072943	0.00645581
LOC101262001	-1.70106	5.91092	30.3826	0.000729824	0.00645596
OPR1	-1.32693	5.19078	29.9654	0.000731562	0.00646799
LOC101267365	-3.68648	4.95293	30.8062	0.000736888	0.00651171
LOC101263881	1.7915	3.36836	29.8789	0.000738105	0.00651555
LOC101244501	-0.814905	4.82401	29.8787	0.000738117	0.00651555
LOC101257133	-1.09339	5.59736	29.8742	0.000738465	0.00651555
LOC101258208	-1.15771	4.44465	29.8558	0.000739863	0.00652452
LOC101252246	0.931438	6.88894	29.8148	0.000743001	0.00654882
LOC101258782	0.98754	4.52529	29.7866	0.000745167	0.00656447
LOC101267671	-0.851024	4.94514	29.777	0.000745912	0.00656447
LOC101248386	2.44473	1.3448	29.7768	0.000745927	0.00656447
LOC101250098	-3.17161	1.70065	29.7714	0.000746345	0.00656477
LOC101267881	-1.51519	4.31663	29.7482	0.000748138	0.00657414
LOC101262100	1.3925	6.3152	29.7401	0.000748765	0.00657414
LOC101257500	-1.41607	4.79115	29.735	0.000749155	0.00657414
LOC101251967	-1.16671	8.11366	29.7265	0.000749819	0.00657414
LOC101263834	-1.21357	5.8485	29.7226	0.000750121	0.00657414
LOC101249226	-1.32535	2.71777	29.7206	0.000750272	0.00657414
LOC101256627	-1.19206	4.95611	29.7206	0.000750278	0.00657414
LOC100037511	-1.04427	4.82009	29.7098	0.000751118	0.00657414
LOC101257694	1.41988	5.55357	29.7303	0.000751369	0.00657414
LOC101248495	0.955108	5.99156	29.6999	0.000751884	0.00657414
LOC101258633	1.18829	5.02302	29.6996	0.000751912	0.00657414
LOC101248686	2.34595	2.32648	29.6982	0.000752022	0.00657414
LOC778242	-2.60659	3.1299	29.9355	0.00075421	0.0065899
LOC101249308	-1.19141	4.53828	29.6635	0.000754726	0.00659105
LOC101257411	-1.43952	6.4344	29.6244	0.000758716	0.0066225
CHI17	3.82216	3.58089	30.5053	0.000759113	0.00662259
LOC101268891	-1.41826	3.06116	29.5833	0.00076104	0.00663602
LOC101250024	2.24394	5.37402	30.4536	0.000763016	0.00664986
LOC101245119	-2.95814	3.62725	30.4413	0.000763949	0.00665089
LOC101247644	1.68606	3.35345	29.5405	0.000764431	0.00665089
LOC101260188	1.57983	9.05145	29.5404	0.00076444	0.00665089
LOC101248635	0.983304	6.97851	29.5373	0.000764689	0.00665089
LOC101267877	-2.68026	3.01931	29.7915	0.00076542	0.00665386
LOC101263922	-0.956643	4.96519	29.5177	0.000766248	0.00665768
LOC101246742	-0.973813	7.36519	29.5074	0.000767073	0.00666146
LOC101261005	-2.22557	4.77049	30.393	0.000767624	0.00666287
LOC101256065	2.53048	5.24309	30.3832	0.000768375	0.006666
LOC101246836	1.52962	9.02463	29.4631	0.000770621	0.0066821
LOC101260980	2.76482	1.76894	29.4575	0.000771073	0.00668263
LOC101243655	-1.83046	9.52238	29.4143	0.000774557	0.00670001
LOC101261075	1.09288	6.34862	29.4036	0.000775423	0.00670001
LOC104648613	1.63003	7.68145	29.4392	0.000775552	0.00670001
LOC101260411	0.843198	5.34614	29.4012	0.000775612	0.00670001
LOC101247523	1.37372	6.41539	29.399	0.000775793	0.00670001
LOC101260348	3.40043	2.71891	29.7791	0.000775948	0.00670001
LOC101250166	1.2981	7.53203	29.3964	0.000776007	0.00670001
LOC101248303	-1.10915	4.44639	29.3939	0.000776211	0.00670001
LOC101263750	0.762403	7.06041	29.3759	0.00077767	0.00670922
LOC101267682	-1.48394	3.53623	29.3592	0.000779028	0.00671755
LOC101252554	-0.998816	3.79785	29.3472	0.000780006	0.00672259
LOC101261402	2.35073	4.37652	30.2205	0.000780942	0.00672727
LOC101248144	-2.06436	3.32656	29.316	0.000782555	0.00673777
ETR6	-2.83373	2.37497	29.3037	0.000783568	0.0067431
LOC101267154	-1.98476	2.17174	29.2948	0.000784295	0.00674596
LOC101253496	-1.13099	5.21334	29.2823	0.000785328	0.00675145
LOC101244612	-0.835442	4.26305	29.258	0.000787332	0.00676528
LOC101256646	0.850426	6.45264	29.2366	0.000789102	0.00677709
LOC101268849	-1.5611	3.3928	29.2288	0.000789747	0.00677922
LOC101256268	0.825785	4.897	29.1841	0.000793463	0.00680771
PIN4	-1.30335	5.49915	29.1707	0.000794579	0.00681386
LOC101249928	1.19457	5.3476	29.1588	0.000795576	0.006819
LOC101244935	-1.27799	4.73566	29.1491	0.000796389	0.00682255
LOC104645804	1.71548	4.22853	29.2567	0.000797432	0.00682262
LOC101257001	2.16865	6.1914	30.0069	0.000797846	0.00682262
[truncated: 15,109 more rows]

## Sheet: edgeR_line63_S.pennellii
Gene_id	logFC	logCPM	F	PValue	FDR
LOC107023114	-4.87035	10.1955	451.281	4.954e-11	2.1376e-07
LOC107017422	-11.4348	9.76129	473.922	7.46471e-11	2.1376e-07
LOC107024383	-5.91963	7.66289	416.479	7.99503e-11	2.1376e-07
LOC107017230	-6.58081	7.02393	378.206	1.41873e-10	2.84491e-07
LOC107015604	-4.77932	9.57066	311.663	4.46435e-10	7.16172e-07
LOC107017342	-4.64889	9.59934	298.713	5.73478e-10	7.66644e-07
LOC107015866	-4.99325	11.9278	274.242	9.48478e-10	1.08682e-06
LOC107016086	-4.09831	9.10428	247.731	1.72177e-09	1.72629e-06
LOC107018053	-4.03635	6.58945	238.87	2.13045e-09	1.8987e-06
LOC107026457	-3.05506	8.62387	233.231	2.44936e-09	1.96463e-06
LOC107014916	-4.56791	5.55925	223.115	3.17198e-09	2.31295e-06
LOC107017423	-6.46051	6.6834	238.139	3.72728e-09	2.49138e-06
LOC107017080	-3.88013	10.8696	210.601	4.43733e-09	2.62436e-06
LOC107016348	-4.05365	8.58225	206.667	4.95057e-09	2.62436e-06
LOC107008616	-3.19078	7.11456	204.704	5.2324e-09	2.62436e-06
LOC107024421	-2.97287	8.19514	202.236	5.61353e-09	2.62436e-06
LOC107007945	-4.31068	6.84935	201.661	5.70691e-09	2.62436e-06
LOC107018379	-3.43552	9.93614	199.971	5.99193e-09	2.62436e-06
LOC107018169	-4.303	7.81556	206.836	6.21653e-09	2.62436e-06
LOC107018583	-3.10602	8.33789	192.241	7.52699e-09	2.96931e-06
LOC107030789	-2.93048	7.45291	191.17	7.77404e-09	2.96931e-06
LOC107027311	-2.82	7.5887	181.374	1.053e-08	3.83915e-06
LOC107017220	-3.28444	10.2556	177.79	1.18123e-08	4.11942e-06
LOC107029788	-3.40739	8.70655	175.785	1.26086e-08	4.19835e-06
LOC107029074	-2.87495	7.34466	174.653	1.30855e-08	4.19835e-06
LOC107028243	-6.70681	5.44056	171.224	1.55e-08	4.78174e-06
LOC107015529	-3.70755	11.7766	161.415	2.05612e-08	6.10821e-06
LOC107015668	-2.65373	7.66752	158.589	2.2745e-08	6.51563e-06
LOC107017210	-2.97279	7.13659	156.118	2.48786e-08	6.88109e-06
LOC107015895	-3.97778	8.49949	166.848	2.61598e-08	6.99427e-06
LOC107009404	-5.75448	7.00869	189.731	2.86898e-08	7.42327e-06
LOC107014666	-2.89427	6.13754	149.307	3.20771e-08	7.7573e-06
LOC107023645	-2.91021	9.34724	148.464	3.31276e-08	7.7573e-06
LOC107008741	-4.4384	6.91769	163.942	3.31747e-08	7.7573e-06
LOC107028617	-2.83742	6.50733	147.902	3.38493e-08	7.7573e-06
LOC114073827	-2.92399	11.6492	143.976	3.94368e-08	8.78673e-06
LOC107007715	-3.86095	6.09623	141.34	4.3794e-08	9.49382e-06
LOC107012109	-2.61067	7.70516	137.468	5.12494e-08	1.07066e-05
LOC107021501	-2.76771	7.47205	136.706	5.28859e-08	1.07066e-05
LOC107004996	-3.43377	7.90635	142.127	5.55815e-08	1.07066e-05
LOC107006900	-7.12641	4.24789	135.388	5.58607e-08	1.07066e-05
LOC107011022	-2.58118	6.90367	135.302	5.60624e-08	1.07066e-05
LOC107018300	-2.56987	10.4113	134.522	5.79221e-08	1.08045e-05
LOC107005179	-2.46172	8.04263	133.684	6.0002e-08	1.09381e-05
LOC107029325	-3.05944	9.04243	131.621	6.55021e-08	1.16754e-05
LOC107012559	-3.77137	5.66342	130.514	6.86929e-08	1.18767e-05
LOC107015705	-2.65378	8.89048	130.213	6.9593e-08	1.18767e-05
LOC107031008	-2.79681	11.5949	129.479	7.18422e-08	1.20051e-05
LOC107017349	-3.27609	8.77112	131.785	7.84414e-08	1.28404e-05
LOC107025858	-2.47511	8.5686	124.206	9.07481e-08	1.45578e-05
LOC107028867	-3.39944	8.42292	129.857	1.03344e-07	1.62533e-05
LOC107029801	-7.15166	4.2772	120.54	1.07331e-07	1.65558e-05
LOC107008670	-2.45249	7.03718	117.562	1.23439e-07	1.85328e-05
LOC107027995	-4.41115	5.15854	117.305	1.24956e-07	1.85328e-05
LOC107018397	-2.65104	6.86704	116.951	1.2708e-07	1.85328e-05
LOC107028170	-2.52478	8.91369	113.218	1.52266e-07	2.14509e-05
LOC107022866	-2.62343	12.1636	112.792	1.55486e-07	2.14509e-05
LOC107017772	-2.08809	9.76221	112.497	1.57772e-07	2.14509e-05
LOC107029113	-4.04421	4.4815	112.495	1.57786e-07	2.14509e-05
LOC107008325	-2.27267	7.38306	111.254	1.67824e-07	2.24353e-05
LOC107020913	-2.80642	5.98832	110.002	1.78705e-07	2.32083e-05
LOC107015093	-2.25111	7.07621	109.926	1.79393e-07	2.32083e-05
LOC107011476	-2.40311	6.14741	109.234	1.85793e-07	2.36546e-05
LOC107016144	3.54549	6.17064	110.192	1.91425e-07	2.39909e-05
LOC107011405	-2.72763	8.32681	106.893	2.09676e-07	2.5874e-05
LOC107031788	-3.12667	6.07581	106.352	2.15446e-07	2.61833e-05
LOC107003033	-3.06839	4.84385	106.002	2.19414e-07	2.62674e-05
LOC107018307	-2.12987	7.05287	105.067	2.30424e-07	2.71799e-05
LOC107017918	-2.55441	8.17348	102.549	2.63438e-07	3.05126e-05
LOC107029948	-6.07555	4.4585	102.349	2.66287e-07	3.05126e-05
LOC107020204	-3.04644	5.25763	101.909	2.72682e-07	3.08054e-05
LOC107009312	-4.57597	4.76506	101.118	2.84646e-07	3.17104e-05
LOC107010386	-4.44511	7.37773	130.208	3.07754e-07	3.3815e-05
LOC107026406	-2.21587	8.37633	98.9983	3.19812e-07	3.46141e-05
LOC107012288	-2.42675	9.51426	98.5589	3.27721e-07	3.46141e-05
LOC107031177	-1.93824	7.88025	98.5451	3.27973e-07	3.46141e-05
LOC107029561	-3.48738	4.49265	98.0843	3.36523e-07	3.50552e-05
LOC107021348	-2.27864	7.366	97.4674	3.48374e-07	3.58245e-05
LOC107014326	1.95406	8.29027	96.4826	3.68317e-07	3.73958e-05
LOC107017083	-2.44375	13.9698	94.376	4.15614e-07	4.16705e-05
LOC107025665	-2.52718	7.33432	94.0598	4.23306e-07	4.19177e-05
LOC107011545	-2.75619	6.0831	93.4068	4.39724e-07	4.25958e-05
LOC107008930	-4.34933	8.10867	124.439	4.46425e-07	4.25958e-05
LOC107005417	-2.93551	5.26604	93.0412	4.49239e-07	4.25958e-05
LOC107002228	-3.73011	9.51788	111.185	4.51395e-07	4.25958e-05
LOC107009218	-2.53282	8.52045	92.6368	4.60427e-07	4.29429e-05
LOC107030941	-2.48541	6.92814	92.2245	4.71374e-07	4.31551e-05
LOC107016327	-2.11113	8.17421	92.1497	4.73464e-07	4.31551e-05
LOC107026071	-3.12226	7.51818	102.15	4.91524e-07	4.39517e-05
LOC107017133	-1.97617	7.93867	91.4631	4.93162e-07	4.39517e-05
LOC107028441	-2.22024	6.70689	91.0627	5.05088e-07	4.45199e-05
LOC107025985	-2.49858	5.52208	90.7923	5.1333e-07	4.45898e-05
LOC107015334	-4.24003	4.99703	91.8644	5.17e-07	4.45898e-05
LOC107017692	3.03154	8.9028	97.7441	5.28739e-07	4.459e-05
LOC107009266	-3.87421	5.43104	92.8042	5.31541e-07	4.459e-05
LOC107007131	-3.0082	7.93824	98.7392	5.33679e-07	4.459e-05
LOC107027331	-2.89064	5.20152	89.8583	5.43037e-07	4.49041e-05
LOC107018341	-1.96399	10.7145	89.3147	5.61243e-07	4.59361e-05
LOC107017307	-5.34775	4.15499	88.7019	5.82629e-07	4.72047e-05
LOC107021160	-2.09333	6.47094	88.3956	5.93671e-07	4.7437e-05
LOC107017812	-2.29101	8.03516	88.2958	5.97324e-07	4.7437e-05
LOC107028693	-4.22859	4.84687	87.1087	6.43326e-07	5.05894e-05
LOC107008667	-6.73853	3.87403	86.7399	6.57757e-07	5.12221e-05
LOC107026479	-2.67214	5.71688	86.4936	6.67962e-07	5.15166e-05
LOC107024441	-2.4936	11.5048	86.2469	6.7837e-07	5.18047e-05
LOC107018099	-3.47113	9.00317	102.204	6.84615e-07	5.18047e-05
LOC107020536	-2.28729	6.9042	85.3773	7.16593e-07	5.37177e-05
LOC107012529	-4.37965	4.75662	85.0595	7.83299e-07	5.7662e-05
LOC107018399	-3.35449	8.98516	98.8801	7.83588e-07	5.7662e-05
LOC107032545	-2.82422	6.14003	83.3855	8.13985e-07	5.93543e-05
LOC107011705	3.69535	8.83702	103.094	8.36723e-07	6.04626e-05
LOC107015697	-1.777	7.97309	82.6407	8.543e-07	6.06756e-05
LOC107011177	-4.6814	3.8187	82.5036	8.61972e-07	6.06756e-05
LOC107021844	4.60933	6.57026	106.811	8.62364e-07	6.06756e-05
LOC107015790	3.16166	6.02881	84.1685	8.95213e-07	6.24391e-05
LOC107025340	-2.47725	6.52172	81.2499	9.35974e-07	6.39455e-05
LOC107021099	-2.55742	6.12151	81.1407	9.42765e-07	6.39455e-05
LOC107023341	-2.95262	5.90781	81.1088	9.45479e-07	6.39455e-05
LOC107018660	1.64637	7.71888	81.0459	9.48699e-07	6.39455e-05
LOC107017927	-1.96436	7.57163	80.3353	9.94639e-07	6.64833e-05
LOC107028366	-2.86009	4.88792	80.1123	1.00959e-06	6.6925e-05
LOC107026892	-3.57342	5.63955	84.4029	1.02747e-06	6.75522e-05
LOC107023929	2.42114	7.25363	80.687	1.05655e-06	6.83738e-05
LOC107032272	-2.71506	5.66291	79.4293	1.05702e-06	6.83738e-05
LOC107021837	-2.64786	6.62052	81.0602	1.09265e-06	7.0113e-05
LOC107012755	-3.15833	5.29463	78.5327	1.12328e-06	7.15065e-05
LOC107021488	-4.18891	3.97101	78.1605	1.15219e-06	7.27697e-05
LOC107028435	-1.66787	8.88464	77.8676	1.17556e-06	7.36656e-05
LOC107006020	-2.2102	6.19043	77.6908	1.18993e-06	7.37854e-05
LOC107020531	1.74388	7.7115	77.6184	1.19587e-06	7.37854e-05
LOC107015684	-1.7015	7.53651	76.5776	1.28526e-06	7.86952e-05
LOC107031284	-1.92937	8.39615	76.3255	1.30807e-06	7.94849e-05
LOC107017081	-2.49531	10.2172	76.9291	1.37125e-06	8.24237e-05
LOC107031184	-5.50811	5.17863	88.7594	1.37698e-06	8.24237e-05
LOC107017779	2.65324	12.3939	75.2596	1.40984e-06	8.37652e-05
LOC107020826	-1.98803	7.37191	74.8843	1.44785e-06	8.53913e-05
LOC107015438	-1.8876	9.91334	74.7368	1.46312e-06	8.56617e-05
LOC107012500	-2.75219	5.30488	74.3659	1.50233e-06	8.73203e-05
LOC107027073	-1.8814	6.83368	74.2357	1.51638e-06	8.7503e-05
LOC107026979	4.53393	5.96335	89.0616	1.59437e-06	9.13458e-05
LOC107014649	-2.72998	5.38944	73.3977	1.6106e-06	9.16216e-05
LOC107026478	-1.74545	6.97209	73.2866	1.62359e-06	9.17102e-05
LOC107020855	-2.17669	5.99569	73.0718	1.64907e-06	9.24977e-05
LOC107008078	-1.8047	9.42027	72.7975	1.68228e-06	9.37051e-05
LOC107009352	-3.81301	5.35538	76.3537	1.89593e-06	0.000104829
LOC107008666	2.39023	5.99761	71.0849	1.90812e-06	0.000104829
LOC107005264	-4.94558	4.45381	74.1606	1.9413e-06	0.000105926
LOC107011308	-2.08136	6.5493	70.6779	1.96686e-06	0.000106596
LOC107023733	-2.38729	5.39286	70.1606	2.0446e-06	0.000110066
LOC107031396	-2.78513	5.96292	71.2348	2.08269e-06	0.000110276
LOC107007803	-1.58365	7.26741	69.901	2.08495e-06	0.000110276
LOC107004411	-1.95085	6.52795	69.8705	2.08976e-06	0.000110276
LOC107003307	3.45872	4.72841	69.509	2.14765e-06	0.00011259
LOC107023454	-1.78259	6.29847	69.0822	2.21844e-06	0.000115546
LOC107008628	-2.73653	6.10677	70.5322	2.26488e-06	0.000117204
LOC107007452	1.80109	8.68715	68.6354	2.29547e-06	0.000117503
LOC107017670	-1.97382	8.57918	68.6098	2.29996e-06	0.000117503
LOC107016261	2.79734	13.0488	70.1482	2.32998e-06	0.000118284
LOC107017361	-5.65744	7.32491	117.132	2.47513e-06	0.000124862
LOC107023178	-1.69745	9.08335	67.4502	2.51533e-06	0.000125036
LOC107021093	-1.65183	8.12883	67.4221	2.52082e-06	0.000125036
LOC107024464	-2.01205	7.68384	67.3991	2.52535e-06	0.000125036
LOC107014710	-3.23873	7.61757	83.2483	2.60933e-06	0.000127411
LOC107015941	-1.8307	7.62779	66.9325	2.61899e-06	0.000127411
LOC107017235	-3.38372	6.70111	81.165	2.62096e-06	0.000127411
LOC107005389	-3.72212	5.1655	70.5849	2.63702e-06	0.000127419
LOC107023363	-3.73425	4.61348	66.7558	2.65729e-06	0.00012763
LOC107029427	-2.59783	7.13444	72.4621	2.70108e-06	0.00012896
LOC107007449	-1.77973	6.63275	65.9972	2.81918e-06	0.000132723
LOC107004609	2.20384	6.5752	65.965	2.82637e-06	0.000132723
LOC107019944	-5.59657	3.53216	65.951	2.82952e-06	0.000132723
LOC107016100	-2.52477	6.5171	67.9954	3.09936e-06	0.000144535
LOC107028941	-1.48968	7.91693	64.6971	3.12776e-06	0.000145016
LOC107017916	-1.56658	7.51979	64.574	3.15896e-06	0.000145152
LOC107018892	-3.08994	6.566	74.4434	3.16689e-06	0.000145152
LOC107032253	-3.87534	3.99027	64.337	3.22007e-06	0.000146751
LOC107010345	-6.32356	3.48865	64.2133	3.2525e-06	0.000147392
LOC107007996	-2.00214	7.44653	63.1398	3.5506e-06	0.000159996
LOC107029194	-1.50101	7.13545	62.9803	3.59754e-06	0.000161206
LOC107030459	-2.58596	5.88271	63.312	3.63812e-06	0.000162119
LOC107030714	-4.37621	4.1592	62.1688	3.84789e-06	0.00017051
LOC107006552	-2.3125	8.0999	65.4417	3.86895e-06	0.00017051
LOC107011131	-3.24253	6.66819	74.6576	3.9225e-06	0.000171023
LOC107026341	1.74443	6.32966	61.9212	3.92827e-06	0.000171023
LOC107026678	-3.15271	4.38308	61.8592	3.94872e-06	0.000171023
LOC107006410	3.86983	3.62585	61.727	3.99269e-06	0.000171023
LOC107014250	-2.56662	7.09926	67.9411	4.00391e-06	0.000171023
LOC107020909	-2.39646	8.61765	65.8344	4.00851e-06	0.000171023
LOC107028101	-2.51278	8.0976	67.6598	4.09669e-06	0.000172803
LOC107017866	-4.24487	5.77758	75.4278	4.12371e-06	0.000172803
LOC107008328	-2.19266	5.51344	61.2772	4.14668e-06	0.000172803
LOC107016068	-1.8432	7.19408	61.2617	4.15212e-06	0.000172803
LOC107023999	-2.07745	6.90487	61.2526	4.15796e-06	0.000172803
LOC107005278	-2.60123	6.96338	67.1941	4.23817e-06	0.000175229
LOC107015713	-1.80885	8.4801	60.4548	4.44647e-06	0.000182898
LOC107012277	-2.56606	5.09569	59.9573	4.64003e-06	0.000189886
LOC107018222	1.73262	8.03291	59.0776	5.00685e-06	0.000203093
LOC107002310	-1.73676	7.48063	59.0626	5.01339e-06	0.000203093
LOC107025375	-2.26757	5.50054	58.9526	5.06169e-06	0.000204019
LOC107007129	2.47433	5.51693	58.4512	5.2887e-06	0.000212103
LOC107009356	-3.59351	4.20416	58.3774	5.3231e-06	0.000212421
LOC107016207	-3.06378	6.29815	66.5606	5.42647e-06	0.00021518
LOC107004586	2.11649	5.53176	58.1185	5.4459e-06	0.00021518
LOC107018749	2.01213	6.38626	57.7674	5.61768e-06	0.000220843
LOC107015628	-1.75785	9.02098	57.6128	5.69532e-06	0.000220843
LOC107026984	1.83297	6.48392	57.5447	5.72994e-06	0.000220843
LOC107002303	-1.5189	7.4914	57.5333	5.73576e-06	0.000220843
LOC107007205	-1.85526	6.59079	57.5135	5.74587e-06	0.000220843
LOC107023772	1.80739	7.64942	57.4968	5.75441e-06	0.000220843
LOC107004155	1.70496	8.7405	57.4362	5.78558e-06	0.000220982
LOC107018381	2.33834	7.60161	62.0949	5.87262e-06	0.000223243
LOC107015820	-4.5973	3.46106	57.2116	5.90272e-06	0.000223329
LOC107008117	-2.18944	5.44044	57.1463	5.93733e-06	0.000223584
LOC107008102	-3.05821	4.91272	57.1358	6.03665e-06	0.000226261
LOC107015608	2.60768	5.90002	58.1939	6.06509e-06	0.00022627
LOC114077306	-1.63123	6.0862	56.7072	6.17608e-06	0.000229344
LOC107015690	-1.61219	7.90596	56.3538	6.37635e-06	0.00023569
LOC107011345	-1.69154	10.0405	56.2825	6.41768e-06	0.000236129
LOC107005755	-3.00745	4.47839	56.2251	6.4512e-06	0.000236279
LOC107020677	-2.56297	5.8825	57.5085	6.50048e-06	0.000237002
LOC107016295	-1.93689	6.97024	55.7665	6.72621e-06	0.000244122
LOC107018323	-1.73811	7.25338	55.5548	6.85776e-06	0.000247335
LOC107015571	1.71722	7.44933	55.5143	6.88329e-06	0.000247335
LOC107030759	-5.82121	3.06309	55.4764	6.90726e-06	0.000247335
LOC107018243	2.0312	6.59816	55.3569	6.98343e-06	0.000248951
LOC107015891	-1.43987	9.08964	55.2542	7.04977e-06	0.000249351
LOC107019078	-5.62757	3.56822	55.2433	7.05682e-06	0.000249351
LOC107002424	-1.60653	7.74366	55.0283	7.19812e-06	0.000253229
LOC107008168	-1.81097	7.1226	54.6996	7.42058e-06	0.000259915
LOC107007628	-2.56277	5.86515	56.2603	7.54642e-06	0.000263173
LOC107020794	-2.06553	6.16848	54.4259	7.61192e-06	0.0002634
LOC107027181	-3.6136	3.63819	54.4165	7.61861e-06	0.0002634
LOC107021643	-3.12979	3.89315	54.3188	7.6884e-06	0.000264222
LOC107019795	1.90478	6.06696	54.2912	7.70825e-06	0.000264222
LOC107009389	-2.15584	5.73205	54.0479	7.88572e-06	0.000267215
LOC107029114	2.28675	6.21799	54.7384	7.88812e-06	0.000267215
LOC107002869	-1.57943	8.46286	54.0347	7.89553e-06	0.000267215
LOC107028978	-2.14532	4.86929	53.9822	7.93447e-06	0.000267405
LOC107012952	-2.48758	4.42768	53.8589	8.02695e-06	0.000269197
LOC107025896	-2.58743	5.90664	56.2327	8.05477e-06	0.000269197
LOC107014323	-2.43131	7.48303	60.7845	8.09355e-06	0.000269371
LOC107031180	1.99301	5.44963	53.6342	8.19862e-06	0.00027174
LOC107011485	-2.06525	5.38703	53.4576	8.3366e-06	0.000275177
LOC107009239	-2.56948	5.39692	53.4394	8.4765e-06	0.000278648
LOC107015314	-1.89547	5.75385	52.9214	8.77231e-06	0.000286992
LOC107015391	-4.11182	4.15964	54.0306	8.80347e-06	0.000286992
LOC107013742	-3.95865	3.78711	52.8093	8.8667e-06	0.000286992
LOC107009669	-3.53963	3.84088	52.8013	8.87347e-06	0.000286992
LOC107008356	-2.61904	8.26027	61.8633	8.95472e-06	0.000288457
LOC107002405	2.00092	5.18557	52.6245	9.02493e-06	0.000289556
LOC107007234	1.8209	8.45882	52.5796	9.06391e-06	0.000289648
LOC107021534	2.94183	5.5092	55.0099	9.18157e-06	0.000291265
LOC107031204	-1.83608	6.49412	52.4389	9.18714e-06	0.000291265
LOC107003511	1.87532	7.43848	52.8647	9.2736e-06	0.000292849
LOC107018325	-1.60366	6.55446	52.2036	9.39775e-06	0.000294435
LOC107016008	1.67559	6.42404	52.1879	9.41203e-06	0.000294435
LOC107015358	-1.70896	6.97088	52.1637	9.43397e-06	0.000294435
LOC107009085	-1.84115	5.73081	52.0861	9.50504e-06	0.000295504
LOC107007335	-1.50851	7.50799	51.3672	1.01931e-05	0.000315671
LOC107011982	-3.18129	5.80435	58.3319	1.02804e-05	0.00031711
LOC107025451	-3.60311	4.21962	51.2422	1.03186e-05	0.00031711
LOC107015691	1.72792	8.63272	51.1434	1.0419e-05	0.000318974
LOC107031179	2.27654	4.58256	50.9904	1.05768e-05	0.000322574
LOC107020195	-2.6154	3.95225	50.5513	1.10454e-05	0.000335589
LOC107018062	1.33203	7.22315	50.4863	1.11169e-05	0.000335957
LOC107020333	5.21897	3.53412	50.4642	1.11413e-05	0.000335957
LOC107007316	1.77688	6.03342	50.3396	1.128e-05	0.000338866
LOC107022660	-1.52611	8.57073	49.8963	1.17901e-05	0.000352123
LOC107006063	1.97262	7.02981	50.9264	1.18091e-05	0.000352123
LOC107022685	-7.49532	2.93438	61.7081	1.1983e-05	0.000355985
LOC107030420	-2.32034	5.07179	49.663	1.20694e-05	0.000357228
LOC107003238	-2.64226	5.0865	49.51	1.22634e-05	0.000361636
LOC107028162	-2.67761	4.32285	49.4425	1.23405e-05	0.000362574
LOC107020275	-2.94294	5.13347	51.4837	1.24905e-05	0.000365644
LOC107017429	-3.86475	3.93412	49.1479	1.27138e-05	0.000370826
LOC107025908	-2.88734	3.82528	49.0568	1.28318e-05	0.000372911
LOC107011896	-2.05471	7.03488	51.2284	1.29993e-05	0.000374393
LOC107023892	-3.44104	3.84776	48.9163	1.30164e-05	0.000374393
LOC107031530	2.77826	4.51321	48.9087	1.30265e-05	0.000374393
LOC107026079	1.81827	6.21088	48.8439	1.31127e-05	0.000374393
LOC107025846	-1.93364	5.95568	48.8413	1.31161e-05	0.000374393
LOC107032414	2.86991	3.77033	48.7506	1.32381e-05	0.000375913
LOC107018734	-3.26948	3.45863	48.7321	1.32631e-05	0.000375913
LOC107007324	-1.78435	5.66194	48.5974	1.34469e-05	0.000379781
LOC107031690	-2.08394	5.95348	48.4571	1.36417e-05	0.00038393
LOC107018547	1.75579	7.03981	48.295	1.38707e-05	0.00038901
LOC107017800	2.1447	5.32213	48.2583	1.39232e-05	0.000389123
LOC107015297	-1.82743	9.00943	48.4997	1.4107e-05	0.00039289
LOC107025774	2.63294	4.95772	48.0158	1.42757e-05	0.000396212
LOC107028950	3.55098	4.23954	47.7687	1.46457e-05	0.00040508
LOC107015038	2.26541	5.80525	47.9039	1.47099e-05	0.000405457
LOC107028562	2.42769	4.5563	47.424	1.51807e-05	0.000417001
LOC107026069	1.87071	5.97328	47.3621	1.52792e-05	0.000418274
LOC107003975	-2.19154	6.33865	49.258	1.54005e-05	0.000420162
LOC107017036	-1.87423	5.78977	47.2484	1.5462e-05	0.000420408
LOC107007610	-1.75067	6.5513	47.0879	1.57243e-05	0.000426096
LOC107025769	1.51593	6.99218	46.6938	1.63908e-05	0.000442663
LOC107011361	-3.52015	4.74192	49.9475	1.66124e-05	0.000447141
LOC107011215	-2.69184	6.83752	55.3703	1.67916e-05	0.000450452
LOC107016061	1.84773	5.74218	46.3934	1.69211e-05	0.000452415
LOC107014507	-1.44743	6.34591	46.349	1.70011e-05	0.000453043
LOC107007758	1.90364	5.63062	46.2715	1.71419e-05	0.000455282
LOC107018377	1.67492	5.71576	46.1965	1.72796e-05	0.000457424
LOC107007321	-4.16709	6.73605	71.4616	1.73729e-05	0.000458382
LOC107018295	-1.56741	9.00551	45.9803	1.76833e-05	0.000465042
LOC107008889	-2.49567	3.93285	45.9171	1.78033e-05	0.000466667
LOC107012757	-1.82636	6.78742	46.1581	1.79957e-05	0.000470046
LOC107022019	-2.76163	4.35287	45.7891	1.80494e-05	0.000470046
LOC107029350	-1.29637	7.28839	45.712	1.81996e-05	0.000472423
LOC107020561	2.07721	5.23167	45.6042	1.8412e-05	0.000476396
LOC107008846	-1.95146	4.88564	45.5232	1.85736e-05	0.000478471
LOC107015092	-2.28304	5.08628	45.5042	1.86115e-05	0.000478471
LOC107029571	-2.59457	5.18011	46.2476	1.89301e-05	0.000485107
LOC107017497	-2.46278	9.01406	52.7449	1.90492e-05	0.000486604
LOC107020666	-1.57154	8.34803	45.2353	1.9161e-05	0.000487907
LOC107028789	2.7011	4.58286	45.1932	1.92487e-05	0.000488589
LOC107016255	1.72113	6.06805	45.048	1.95548e-05	0.000494793
LOC107032199	-2.78061	4.43104	44.8967	1.988e-05	0.000500006
LOC107001816	-5.49295	2.77144	44.8941	1.98855e-05	0.000500006
LOC107030530	1.42883	6.72457	44.7238	2.0259e-05	0.000507806
LOC107004896	1.47526	6.30962	44.4899	2.07854e-05	0.000518082
LOC107003349	-1.65504	7.16763	44.4721	2.08262e-05	0.000518082
LOC107002427	-1.75137	7.32525	45.3085	2.08628e-05	0.000518082
LOC107018342	-1.94869	9.00553	46.401	2.09275e-05	0.000518085
LOC107029650	-1.98023	6.82903	46.1746	2.12833e-05	0.000525272
LOC107009684	-1.96878	5.35458	44.0863	2.17316e-05	0.000534172
LOC107017989	-3.7615	3.24593	44.0406	2.18419e-05	0.000534172
LOC107005850	-2.54504	4.21582	44.0399	2.18437e-05	0.000534172
LOC107016360	-3.26428	5.35192	49.8793	2.19372e-05	0.000534829
LOC107015754	-1.83583	5.9245	43.8499	2.23092e-05	0.000542249
LOC107018374	2.44835	8.8207	51.0307	2.28177e-05	0.000552933
LOC107010490	-2.15769	5.91028	44.3556	2.31654e-05	0.000559668
LOC107031985	-3.40351	3.42064	43.4802	2.32486e-05	0.000559739
LOC107029670	-1.84357	5.28289	43.4575	2.33079e-05	0.000559739
LOC107010472	-1.93254	4.73996	43.292	2.37445e-05	0.000568521
LOC107008864	-2.06919	4.68192	43.2252	2.39234e-05	0.000569451
LOC107017853	-1.43797	11.0036	43.2245	2.39253e-05	0.000569451
LOC107017240	-2.46229	5.2379	44.0297	2.4002e-05	0.000569585
LOC107022433	1.47706	6.50908	43.0142	2.4499e-05	0.000579665
LOC107015751	1.75136	6.32049	42.8921	2.48395e-05	0.000585827
LOC107026268	-1.83638	5.94194	42.853	2.49497e-05	0.000585827
LOC107018396	-1.64791	11.3274	42.8428	2.49785e-05	0.000585827
LOC107011095	1.72061	5.63778	42.7739	2.51744e-05	0.000588699
LOC107014499	-2.77048	8.84085	54.122	2.54469e-05	0.000593341
LOC107004216	-4.27835	3.46195	42.5579	2.58e-05	0.000599762
LOC107008446	-3.02749	3.79461	42.5335	2.58718e-05	0.000599762
LOC107002728	-3.06977	3.7383	42.4763	2.60412e-05	0.000601949
LOC107017804	1.85317	8.99101	44.0725	2.62148e-05	0.00060252
LOC107012255	-2.76954	5.43509	45.8637	2.62161e-05	0.00060252
LOC107007311	-1.42086	6.73219	42.3764	2.63398e-05	0.000603634
LOC107017829	1.38406	8.81884	42.2287	2.67885e-05	0.000610472
LOC107024386	-3.67175	3.81645	42.2216	2.68103e-05	0.000610472
LOC107012004	-2.15365	4.85621	42.2034	2.68665e-05	0.000610472
LOC107023134	-2.01592	5.3232	42.1641	2.69879e-05	0.000611497
LOC107010961	-1.85186	5.91956	42.0683	2.72862e-05	0.000616514
LOC107014680	-1.6838	5.23124	42.0408	2.73725e-05	0.000616727
LOC107015552	-1.57337	11.5147	41.9973	2.751e-05	0.000618088
LOC107025303	-4.47786	4.06315	44.8357	2.7828e-05	0.000622363
LOC107018664	1.83944	6.25301	41.889	2.78554e-05	0.000622363
LOC107031223	-2.81213	3.70975	41.7514	2.83013e-05	0.000630569
LOC107016130	-1.6863	9.94538	41.6608	2.85995e-05	0.000634063
LOC107002671	-2.11982	4.23867	41.6558	2.86162e-05	0.000634063
LOC107011453	-1.3387	7.5905	41.5898	2.8836e-05	0.000637171
LOC107015624	1.39106	8.96451	41.5469	2.89797e-05	0.000638118
LOC107029661	-4.3182	4.35241	46.3951	2.91286e-05	0.000638118
LOC107011634	-1.52448	5.77645	41.4855	2.91873e-05	0.000638118
LOC107031865	-1.62662	5.6962	41.4826	2.9197e-05	0.000638118
LOC107015875	-1.5563	7.55144	41.4413	2.93375e-05	0.000639445
LOC107004392	2.41802	6.86452	47.8582	2.9432e-05	0.000639767
LOC107022048	1.73264	6.54423	41.2487	3.00034e-05	0.000649501
LOC107017131	-1.50982	9.34358	41.2377	3.00418e-05	0.000649501
LOC107027050	1.77646	5.08781	41.1943	3.01946e-05	0.000651052
LOC107007552	-1.30401	7.50483	41.0444	3.0729e-05	0.000660798
LOC107032041	-3.33397	3.53866	40.9833	3.095e-05	0.000663216
LOC107011577	-1.64136	5.70318	40.9676	3.10069e-05	0.000663216
LOC107013799	1.4852	6.11544	40.8275	3.15218e-05	0.000671899
LOC107016066	-1.42327	7.71259	40.8117	3.15803e-05	0.000671899
LOC107008008	-1.85406	6.55925	41.524	3.1759e-05	0.000672623
LOC107025870	2.06011	4.71851	40.7576	3.17821e-05	0.000672623
LOC107012680	-2.31666	4.62902	40.7266	3.18983e-05	0.000673307
LOC107006619	-1.33186	9.5043	40.7028	3.1988e-05	0.000673428
LOC107017784	-2.31623	5.03247	40.6347	3.22464e-05	0.000677091
LOC107016292	-1.61354	10.9322	40.52	3.26866e-05	0.000683541
LOC107025816	-1.62258	6.53243	40.5103	3.27241e-05	0.000683541
LOC107017673	-1.3691	9.34557	40.3332	3.34187e-05	0.000696238
LOC107012239	-1.7269	5.19369	40.2138	3.38969e-05	0.000704371
LOC107011053	-3.24344	4.39822	41.7298	3.40715e-05	0.000706086
LOC107030500	-7.18676	2.68121	48.5524	3.42219e-05	0.000706086
LOC107011700	-2.448	3.88453	40.1284	3.42435e-05	0.000706086
LOC107007813	-1.6685	6.88181	40.1442	3.45913e-05	0.000711427
LOC107002318	-1.51236	7.70017	39.9915	3.48083e-05	0.00071406
LOC107009602	-4.53317	4.46183	46.2179	3.49759e-05	0.000715667
LOC107015059	-2.10785	7.1225	44.3328	3.51314e-05	0.00071702
LOC107024575	-2.07564	6.98234	43.6403	3.57265e-05	0.000727315
LOC107017831	-2.69569	3.4365	39.7451	3.58519e-05	0.000727409
LOC107015740	-1.50542	8.8622	39.7311	3.59125e-05	0.000727409
LOC107012118	1.56641	6.64806	39.6606	3.62181e-05	0.000731752
LOC107020725	-1.2308	8.09625	39.6163	3.64118e-05	0.000733816
LOC107013073	-2.19647	5.40837	39.9503	3.68077e-05	0.000739937
LOC107017888	-1.44042	6.03411	39.3887	3.74267e-05	0.000750498
LOC107031586	-1.47561	6.41999	39.0813	3.88498e-05	0.000777094
LOC107018011	1.33018	6.37351	38.9043	3.96978e-05	0.000790715
LOC107011149	-1.47781	7.68113	38.8661	3.9884e-05	0.000790715
LOC107017913	-1.33391	10.7213	38.8601	3.99131e-05	0.000790715
LOC107023415	-1.76464	5.62294	38.8576	3.99252e-05	0.000790715
LOC107018422	1.23123	6.46387	38.7947	4.02338e-05	0.000794865
LOC107011472	-2.8683	3.67583	38.6324	4.10433e-05	0.000808866
LOC107012879	-2.07692	5.20154	38.4879	4.17798e-05	0.000821361
LOC107023600	-1.30682	6.98635	38.349	4.2502e-05	0.000833516
LOC107015518	-2.81561	3.53223	38.3	4.27601e-05	0.000836533
LOC107017735	1.2942	8.07439	38.2089	4.32452e-05	0.000843966
LOC107007796	2.02492	8.99965	41.7419	4.41012e-05	0.000858581
LOC107018207	-2.99189	5.64805	44.0852	4.57861e-05	0.000889225
LOC107011863	-7.14614	2.65176	45.2642	4.61857e-05	0.00089482
LOC107018898	-2.05751	7.07211	41.8149	4.64133e-05	0.000897063
LOC107016362	-3.37144	5.89033	48.0059	4.68328e-05	0.000902996
LOC107012930	1.88048	5.54818	37.4729	4.74086e-05	0.000911904
LOC107005319	-2.38363	5.26082	38.778	4.79134e-05	0.000919411
LOC107028530	-1.50211	5.34922	37.2327	4.88673e-05	0.000933987
LOC107002660	-1.98063	5.04351	37.2264	4.8906e-05	0.000933987
LOC107021688	-7.0666	2.58239	44.5643	4.9344e-05	0.000937207
LOC107023293	4.5638	2.96262	37.1343	4.94797e-05	0.000937207
LOC107018115	-1.82402	4.72425	37.1304	4.95045e-05	0.000937207
LOC107015612	-1.32001	11.3035	37.1244	4.95419e-05	0.000937207
LOC107011638	-1.19686	8.53421	37.0375	5.00908e-05	0.000945361
LOC107016345	-1.4419	7.60122	36.9328	5.07624e-05	0.000955786
LOC107023850	-1.61409	11.0983	36.7948	5.16626e-05	0.000970458
LOC107029640	1.94327	5.29349	36.7372	5.20444e-05	0.000975347
LOC107017114	-4.47735	4.75896	45.3274	5.35837e-05	0.000999153
LOC107019970	-1.98171	8.15097	40.4772	5.35954e-05	0.000999153
LOC107004729	-1.37222	6.59824	36.4944	5.36884e-05	0.000999153
LOC107011024	-1.94611	4.80556	36.4631	5.3905e-05	0.00100086
LOC107018113	-1.57265	11.6383	36.3	5.50485e-05	0.00101973
LOC107011158	-7.01273	2.53493	43.2003	5.62753e-05	0.00103631
LOC107027253	-1.4054	5.71217	36.1239	5.63155e-05	0.00103631
LOC107031027	1.95004	5.83246	36.4885	5.63312e-05	0.00103631
LOC107028452	2.47948	5.07178	37.2762	5.65486e-05	0.00103793
LOC107028390	-2.16992	4.44585	35.9703	5.74483e-05	0.00105204
LOC107028818	-3.06541	6.08761	45.0438	5.77589e-05	0.00105425
LOC107002386	1.50976	6.5521	35.9191	5.78318e-05	0.00105425
LOC107023868	2.71519	4.38543	35.8848	5.80902e-05	0.00105656
LOC107011708	-1.21225	9.21047	35.8416	5.84177e-05	0.00105783
LOC107015037	1.93911	5.58964	35.8408	5.84242e-05	0.00105783
LOC107026109	1.28706	6.82577	35.7701	5.89651e-05	0.00106228
LOC107014539	-1.45299	5.82232	35.766	5.89964e-05	0.00106228
LOC107008847	-1.59026	8.31287	36.3729	5.90672e-05	0.00106228
LOC107025955	1.22347	10.042	35.7065	5.9456e-05	0.00106688
LOC107022015	-2.83838	3.81329	35.6503	5.98942e-05	0.00107235
LOC107020576	2.56777	6.79524	43.8661	6.0146e-05	0.00107446
LOC107018391	1.61142	6.79811	35.8194	6.07964e-05	0.00108366
LOC107024391	-2.14825	4.1305	35.5175	6.09452e-05	0.00108391
LOC107031366	-2.4753	3.80346	35.4075	6.18322e-05	0.00109725
LOC107004536	1.21286	7.90214	35.3838	6.20244e-05	0.00109823
LOC107026351	1.49952	5.89964	35.2904	6.2792e-05	0.00110937
LOC107002202	-2.01166	5.42452	35.3255	6.31805e-05	0.00111378
LOC107011021	-1.34112	5.65651	35.2166	6.34065e-05	0.00111531
LOC107017658	2.46482	8.35977	43.7315	6.41758e-05	0.00112638
LOC107015267	1.16236	6.5054	35.0542	6.47825e-05	0.0011321
LOC107019038	-2.61153	3.53965	35.054	6.47843e-05	0.0011321
LOC107028461	2.90935	3.90745	35.0265	6.50212e-05	0.00113361
LOC107015907	-2.97234	3.95752	34.9972	6.52743e-05	0.00113361
LOC107007885	-1.91863	7.47941	38.6979	6.52944e-05	0.00113361
LOC107018213	1.31191	8.83696	34.9625	6.55755e-05	0.00113603
LOC107028554	2.60914	6.56299	42.6423	6.62827e-05	0.00114581
LOC107029745	2.58851	4.55514	34.9562	6.65749e-05	0.00114838
LOC107022726	-5.61629	3.57991	37.7008	6.70125e-05	0.00115343
LOC107021510	-1.50046	5.51412	34.7834	6.71554e-05	0.00115343
LOC107001809	-3.87048	2.86002	34.7634	6.73348e-05	0.00115404
LOC107022788	-1.97594	5.39823	34.7201	6.77245e-05	0.00115825
LOC107021493	-1.29941	8.43762	34.6008	6.88134e-05	0.00117346
LOC107010921	1.77002	6.49467	35.5875	6.89064e-05	0.00117346
LOC107015265	-1.36675	6.26041	34.5741	6.90595e-05	0.00117357
LOC107012037	-2.53329	3.8516	34.4882	6.98585e-05	0.00118464
LOC107032273	-1.51752	7.20638	34.7369	7.03438e-05	0.00118809
LOC107011071	-3.44438	3.16993	34.4351	7.03584e-05	0.00118809
LOC107008021	-1.26444	6.58453	34.3738	7.09405e-05	0.00119541
LOC107017256	-5.14531	3.1497	34.6057	7.11138e-05	0.00119582
LOC107017802	1.59634	4.98358	34.3276	7.13821e-05	0.00119782
LOC107006132	3.63429	3.60408	34.2838	7.18047e-05	0.0012009
LOC107015865	2.49513	5.5386	37.1055	7.18864e-05	0.0012009
LOC107004999	1.47993	5.63562	34.2621	7.20151e-05	0.0012009
LOC107028569	-1.26014	6.62439	34.2443	7.21884e-05	0.00120129
LOC107031233	-1.39217	9.62118	34.1854	7.27645e-05	0.00120837
LOC107012097	-1.07092	7.76171	34.1103	7.35064e-05	0.00121817
LOC107025356	-1.80357	4.59081	34.0159	7.44514e-05	0.00123129
LOC107017856	1.38131	7.04439	33.9421	7.5201e-05	0.00124069
LOC107008699	-1.79218	7.79704	36.5157	7.5802e-05	0.00124069
LOC107018273	1.33864	8.22418	33.8803	7.58348e-05	0.00124069
LOC107018297	1.39213	5.99896	33.8745	7.58947e-05	0.00124069
LOC107011849	-4.03303	4.37368	38.648	7.58972e-05	0.00124069
LOC107014555	1.28116	8.33182	33.8693	7.59483e-05	0.00124069
LOC107002390	1.5485	6.4687	33.8163	7.64978e-05	0.00124713
LOC107009166	-1.63976	4.94128	33.7343	7.73571e-05	0.00125752
LOC107029562	-3.59023	3.59287	33.7155	7.75875e-05	0.00125752
LOC107018144	-1.9755	5.25401	33.7109	7.76051e-05	0.00125752
LOC107015493	-2.02238	5.06087	33.6542	7.82079e-05	0.00126473
LOC107009523	3.30083	3.81466	33.5591	7.92321e-05	0.00127871
LOC107010938	2.25157	3.97749	33.541	7.94279e-05	0.0012793
LOC107021713	-1.68768	6.42419	34.0699	7.97118e-05	0.00128012
LOC107018030	1.98012	7.91237	37.7209	7.99222e-05	0.00128012
LOC107027117	1.70984	5.01188	33.4926	7.99574e-05	0.00128012
LOC107028537	1.99375	6.09608	34.6691	8.07437e-05	0.00129013
LOC107016296	1.257	6.16458	33.3818	8.11826e-05	0.00129456
LOC107029142	-1.42392	5.46198	33.1952	8.32965e-05	0.00132564
LOC107009624	-4.04593	2.69246	33.1744	8.35364e-05	0.00132682
LOC107005580	-4.28232	3.21077	33.1242	8.41173e-05	0.00133341
LOC107014405	-1.35109	6.17523	33.0865	8.4557e-05	0.00133773
LOC107022042	-1.99081	4.46417	33.0592	8.48782e-05	0.00134017
LOC107002195	-1.11751	10.143	32.9673	8.59663e-05	0.00135469
LOC107024356	-3.10491	5.26666	38.6341	8.61713e-05	0.00135525
LOC107007778	-1.51525	6.44719	32.8448	8.74415e-05	0.00137196
LOC107015921	2.08784	8.49404	37.8596	8.75757e-05	0.00137196
LOC107026511	-2.62954	3.49104	32.8127	8.78337e-05	0.00137266
LOC107011218	1.63401	4.78333	32.8022	8.79622e-05	0.00137266
LOC107002483	1.38772	10.7735	32.7633	8.844e-05	0.00137743
LOC107026518	-1.85559	4.77213	32.5917	9.05854e-05	0.00140811
LOC107003332	-1.83294	4.64187	32.497	9.17964e-05	0.00142418
LOC107014911	-1.08072	7.02973	32.2892	9.45174e-05	0.00145983
LOC107031718	-1.52913	5.74828	32.2848	9.45756e-05	0.00145983
LOC107015096	-1.89785	6.91265	35.4003	9.46405e-05	0.00145983
LOC107010283	-2.87315	5.01226	35.731	9.56468e-05	0.00147252
LOC107007942	2.81744	5.02941	35.2378	9.59197e-05	0.00147389
LOC107020742	-1.40362	6.07318	32.1701	9.61193e-05	0.00147414
LOC107024285	-2.95214	3.33666	32.0616	9.76075e-05	0.0014941
LOC107021199	2.01462	4.49415	31.8877	0.000100048	0.00152854
LOC107020917	-2.88845	3.26412	31.8096	0.000101166	0.00154269
LOC107023098	1.09644	7.16616	31.7935	0.000101398	0.0015433
LOC107031321	2.71995	3.78494	31.7266	0.000102372	0.0015529
LOC107031760	-2.02543	4.74793	31.7235	0.000102417	0.0015529
LOC107018237	1.11357	8.64989	31.6536	0.000103446	0.00156554
LOC107026820	1.93482	4.26839	31.6248	0.000103873	0.00156905
LOC107027289	2.34166	5.68748	34.3096	0.00010476	0.00157773
LOC107010501	-2.26803	4.39625	31.56	0.000104841	0.00157773
LOC107017744	1.45599	4.97561	31.417	0.000107017	0.00160746
LOC107011008	1.08573	8.73059	31.3875	0.000107472	0.00161128
LOC107003526	1.46018	9.4273	31.3639	0.000107879	0.00161156
LOC107002203	-1.46014	8.05177	31.8586	0.000107892	0.00161156
LOC107002231	-1.2335	11.4336	31.2596	0.000109473	0.0016295
LOC107017603	-1.50689	10.2564	31.2605	0.0001095	0.0016295
LOC107008188	-2.00398	4.54189	31.2264	0.000109999	0.00163159
LOC107014328	1.14289	7.04907	31.2234	0.000110047	0.00163159
LOC107020704	1.79547	5.19258	31.2076	0.000110298	0.00163228
LOC107021019	-6.81457	2.37233	36.7078	0.000110715	0.00163406
LOC107003581	-2.00306	5.28655	31.6579	0.000110984	0.00163406
LOC107023186	1.8793	5.95764	32.1673	0.000111029	0.00163406
LOC107020687	-2.43068	5.90485	35.2879	0.000111413	0.0016367
LOC107022698	-4.32099	6.894	55.5783	0.000111898	0.00163801
LOC107009494	-3.63037	3.12564	31.1074	0.00011191	0.00163801
LOC107007956	1.57025	5.54832	31.0885	0.000112216	0.0016395
LOC107012069	-2.6564	3.62131	31.0085	0.000113526	0.00165563
LOC107031255	-1.87216	5.63224	31.47	0.000113972	0.00165911
LOC107005061	-3.02909	4.95101	35.0424	0.000114898	0.00166957
LOC107025970	1.78102	5.39931	30.9052	0.000115245	0.00167157
LOC107014010	-1.28739	7.2066	30.8758	0.00011574	0.00167337
LOC107016098	-1.15279	8.88745	30.8731	0.000115786	0.00167337
LOC107022673	-4.72654	2.80013	30.801	0.000117011	0.00168803
LOC107004607	1.44699	6.09893	30.7523	0.000117845	0.00169701
LOC107008862	2.15524	5.11289	31.2092	0.000118276	0.00169894
LOC107027191	2.03575	5.46244	31.5025	0.000118403	0.00169894
LOC107011084	1.71691	4.9601	30.5348	0.000121662	0.00174163
LOC107018350	1.71116	4.69144	30.5264	0.000121812	0.00174163
LOC107004441	-1.53079	5.0601	30.5118	0.000122075	0.00174228
LOC107021062	-1.9748	4.68926	30.4867	0.000122526	0.00174293
LOC107004308	-2.70269	5.96938	36.8079	0.000122843	0.00174293
LOC107015908	1.09497	8.06843	30.4648	0.000122922	0.00174293
LOC107006612	-1.80277	6.1935	31.4995	0.000122989	0.00174293
LOC107028532	-1.52255	7.32076	31.3495	0.000124849	0.00176616
LOC107015548	1.13114	6.84222	30.3407	0.000125191	0.00176788
LOC107031065	1.3516	5.9	30.3144	0.000125677	0.00177163
LOC107020453	1.4324	6.33689	30.2016	0.000127792	0.00179828
LOC107007695	-2.05687	4.95794	30.2528	0.000129243	0.00181552
LOC107015302	-1.62707	5.71857	30.0965	0.0001298	0.00182015
LOC107005039	1.74922	4.73093	30.0646	0.000130416	0.00182559
LOC107004967	2.02425	4.85366	30.0529	0.000130644	0.0018256
LOC107031952	-1.73739	4.76004	30.0305	0.00013108	0.00182714
LOC107008287	-1.35833	6.38292	30.0238	0.000131209	0.00182714
LOC107020848	1.3529	6.78333	29.979	0.000132089	0.0018362
LOC107020056	1.86511	4.45793	29.9614	0.000132436	0.00183783
LOC107018042	1.84483	4.68812	29.9277	0.000133102	0.00184262
LOC107015862	1.96852	8.36145	34.2236	0.00013324	0.00184262
LOC107018271	-1.39812	10.1107	29.8219	0.00013522	0.00186474
LOC107007802	-1.08926	8.33184	29.8178	0.000135305	0.00186474
LOC107023630	3.92394	8.79031	52.339	0.000136252	0.00187334
LOC107011467	2.13992	5.25122	30.7228	0.000136396	0.00187334
LOC107019995	-2.76281	4.18119	30.1407	0.000138018	0.00189237
LOC107015581	1.41353	11.7313	29.518	0.000141531	0.00193723
LOC107005390	-2.88233	4.00139	29.8696	0.000143624	0.00196254
LOC107029167	-1.57129	5.01193	29.3514	0.000145137	0.00197984
LOC107009499	-1.08378	9.20568	29.3285	0.000145639	0.00198331
LOC107012318	-1.38833	6.53075	29.3022	0.000146222	0.00198788
LOC107027103	-1.55078	7.09531	30.2879	0.000146655	0.00199038
LOC107025954	-1.62911	7.2379	30.9799	0.000147759	0.0019996
LOC107011539	-3.78652	3.25155	29.2299	0.000147832	0.0019996
LOC107026366	-1.42563	5.61608	29.2142	0.000148184	0.00200099
LOC107007185	2.33344	4.83558	30.1161	0.000148784	0.00200265
LOC107011590	1.34494	6.79459	29.1866	0.000148807	0.00200265
LOC107018359	1.30906	5.83603	29.136	0.000149957	0.00201475
LOC107025942	-1.4321	8.94566	29.5591	0.000150374	0.00201697
LOC107015617	-1.63815	7.18295	30.8623	0.00015095	0.00202132
LOC107015829	2.23996	4.03865	29.0773	0.000151303	0.00202267
LOC107008925	-1.33352	5.52722	29.0119	0.000152818	0.00203952
LOC107010402	-2.81765	3.62496	28.9247	0.000154866	0.00206237
LOC107026191	1.23923	6.14929	28.9085	0.000155251	0.00206237
LOC107023080	1.1694	9.76781	28.9064	0.000155301	0.00206237
LOC107014944	1.45325	6.90971	29.2541	0.000157367	0.0020835
LOC107015580	-1.40716	10.5195	28.8182	0.000157412	0.0020835
LOC107031820	-1.27373	6.63314	28.7287	0.00015959	0.00210255
LOC107001314	1.45181	5.68808	28.7274	0.00015962	0.00210255
LOC107031371	3.74251	3.03111	28.7267	0.000159638	0.00210255
LOC107015198	-3.09306	3.45532	28.6624	0.000161224	0.00211722
LOC107026260	-1.31727	6.28649	28.6527	0.000161466	0.00211722
LOC107015145	1.31228	6.33045	28.6465	0.00016162	0.00211722
LOC107007110	1.27201	5.62452	28.639	0.000161807	0.00211722
LOC107002259	1.74106	8.24623	31.3335	0.000162441	0.00212205
LOC107011223	2.42901	3.50593	28.5888	0.000163063	0.00212671
LOC107015602	-1.13357	6.1406	28.5579	0.000163842	0.00213341
LOC107016031	-1.18278	8.7142	28.5354	0.000164414	0.00213738
LOC107011676	1.23135	7.9912	28.5249	0.000164681	0.00213739
LOC107016268	2.05672	6.3752	31.6356	0.000165614	0.00214602
LOC107004864	-1.05259	6.47578	28.2707	0.000171296	0.00221607
LOC107004816	-1.48373	4.87158	28.2477	0.000171911	0.00221683
LOC107004565	1.56911	5.79923	28.2432	0.00017203	0.00221683
LOC107006473	1.83627	5.00131	28.2375	0.000172184	0.00221683
LOC107020937	-1.35988	6.14574	28.2271	0.000172461	0.00221684
LOC107017741	-1.15245	11.1251	28.2062	0.000173024	0.00222052
LOC107026674	1.52721	5.47097	28.11	0.000175638	0.00225046
LOC107017193	-2.41389	6.26417	33.622	0.000175971	0.00225114
LOC107031215	2.5579	4.01626	28.0872	0.000176266	0.00225132
LOC107019876	-1.64691	7.4444	30.2296	0.000177252	0.00226032
LOC107005477	1.47014	5.0721	28.0393	0.000177588	0.002261
LOC107031752	-1.53537	5.65706	27.9571	0.000179891	0.00228669
LOC107011069	-1.35026	5.49571	27.9352	0.000180508	0.00229091
LOC107018597	2.18933	3.71347	27.9177	0.000181003	0.00229131
LOC107009304	-2.93903	3.09774	27.914	0.000181111	0.00229131
LOC107017124	3.72353	5.5773	38.2285	0.000184412	0.0023294
LOC107021499	-1.43163	5.1665	27.7399	0.000186138	0.0023475
LOC107018303	1.20029	8.91769	27.7146	0.000186879	0.00235315
LOC107026121	-2.77284	3.09364	27.7025	0.000187236	0.00235395
LOC107026347	-1.18587	7.0814	27.5376	0.000192183	0.00241236
LOC107003468	-2.07933	7.3083	32.9398	0.00019379	0.00242873
LOC107020317	1.54506	11.7184	27.5565	0.000197992	0.00247752
LOC107031539	1.39983	5.81904	27.2574	0.000200939	0.00251049
LOC107015710	-1.33895	6.09628	27.2018	0.000202732	0.00252895
LOC107005760	-2.39618	4.21252	27.1773	0.000203596	0.00253578
LOC107017758	1.55069	9.66839	28.0494	0.00020405	0.00253688
LOC107029489	-1.3965	5.44319	27.1531	0.000204317	0.00253688
LOC107025948	1.70609	4.48433	27.0722	0.000206984	0.00256602
LOC107032496	-1.89382	6.29822	29.3583	0.000207947	0.00257398
LOC107015970	-1.11971	7.25026	27.0087	0.000209102	0.0025843
LOC107026117	-1.85895	4.46104	26.9816	0.000210017	0.00258959
LOC107015823	1.60634	6.34146	27.6888	0.000210176	0.00258959
LOC107020967	-1.99856	4.38852	26.9192	0.000212134	0.0026097
LOC107021298	3.01249	3.55161	26.8957	0.00021294	0.0026156
LOC107023875	-2.23009	5.53673	29.3662	0.000213355	0.00261669
LOC107023385	-1.71992	5.68983	27.221	0.000215035	0.00263327
LOC107010222	1.25599	8.13579	26.7225	0.000218982	0.00267753
LOC107025960	-1.08778	7.24065	26.7069	0.000219534	0.00268019
LOC107025976	2.74113	3.20602	26.6894	0.000220159	0.00268373
LOC107007874	-1.4987	5.40536	26.5882	0.000223803	0.00271806
LOC107007264	1.4114	5.98866	26.5876	0.000223824	0.00271806
LOC107031630	1.26461	5.43145	26.583	0.000223992	0.00271806
LOC107031738	1.35091	5.70423	26.5504	0.000225184	0.0027284
LOC107020043	3.28865	4.2388	28.7011	0.000227747	0.00275529
LOC107006374	-1.31384	6.53066	26.4599	0.000228527	0.00276056
LOC107016339	-1.09543	7.05897	26.3972	0.000230874	0.00278472
LOC107028587	1.33474	5.58029	26.3136	0.000234053	0.00281543
LOC107008731	-1.73353	4.8689	26.3118	0.000234122	0.00281543
LOC107007403	1.64545	6.19511	27.0612	0.000234555	0.00281641
LOC107004415	-1.04245	10.2768	26.2359	0.000237053	0.00284216
LOC107021375	-1.033	7.85438	26.1778	0.000239323	0.00286509
LOC107011501	-1.75301	5.5685	26.53	0.000240028	0.00286925
LOC107012706	-2.566	3.23997	26.1059	0.000242172	0.00288987
LOC107015331	-1.37699	5.93773	26.0983	0.000242474	0.00288987
LOC107017276	-2.56318	5.72508	30.9335	0.000244034	0.00290415
LOC107004994	-0.925088	7.42234	26.0448	0.00024462	0.00290681
LOC107014696	2.4714	3.58961	26.0333	0.000245084	0.00290801
LOC107026152	3.06174	4.0076	26.7831	0.000248108	0.00293955
LOC107008814	-1.72524	7.68711	28.9319	0.000250103	0.00295881
LOC107020803	-1.20393	6.5634	25.8848	0.000251173	0.0029671
LOC107013700	-1.35746	8.54716	26.1658	0.000255852	0.00301792
LOC107029287	2.82546	4.13757	26.5036	0.000256913	0.00302598
LOC107016277	-2.19345	3.76006	25.7386	0.000257342	0.0030266
LOC107025418	-1.73943	7.1866	28.556	0.000259026	0.00304195
LOC107032097	-1.15755	5.87667	25.6665	0.000260448	0.00305417
LOC107032149	-1.03375	6.97514	25.6556	0.000260923	0.00305527
LOC107004097	-1.27107	8.69628	25.62	0.000262475	0.00306897
LOC107027989	-2.62109	3.69245	25.5129	0.000267212	0.00311729
LOC107028797	-3.0158	6.65091	37.5049	0.000267385	0.00311729
LOC107028735	1.75492	5.34067	25.6321	0.000269666	0.00313932
LOC107028806	1.22662	6.22477	25.4382	0.000270576	0.00314485
LOC107011365	4.35271	2.78503	25.4305	0.000270925	0.00314485
LOC107025903	-1.69262	5.12216	25.3956	0.000272519	0.00315877
LOC107023567	-1.57017	5.91248	25.5165	0.000276412	0.00319928
LOC107032100	-2.15312	3.59348	25.2988	0.000276988	0.00320133
LOC107026127	2.16954	3.70222	25.2804	0.000277846	0.00320662
LOC107027649	3.52898	5.0928	32.2246	0.000281969	0.00324953
LOC107023570	3.76282	2.74352	25.1506	0.000283999	0.00326823
LOC107025805	-1.09838	6.94271	25.0956	0.000286649	0.003294
LOC107003257	-2.582	3.96273	25.2437	0.000289269	0.00331865
LOC107002306	1.3076	5.94283	25.0291	0.000289898	0.00331865
LOC107018716	-3.06619	4.02122	26.4043	0.000290036	0.00331865
LOC107015919	1.54897	5.32018	24.9846	0.000292095	0.00333745
LOC107011335	-0.985748	8.96726	24.9581	0.000293416	0.00334583
LOC107031113	2.50592	6.94922	33.5768	0.000293662	0.00334583
LOC107026876	1.95094	4.95367	25.2055	0.000298087	0.00339142
LOC107013940	-2.69277	4.94548	28.0019	0.00029938	0.00340131
LOC107005042	-1.85524	4.36276	24.8266	0.000300054	0.00340259
LOC107010980	-1.15355	7.87802	24.821	0.000300341	0.00340259
LOC107005663	-2.60138	4.15021	25.5153	0.000301129	0.00340671
LOC107003287	-2.37211	3.20027	24.7955	0.000301654	0.00340785
LOC107003420	-1.6495	4.31896	24.7806	0.000302421	0.0034117
LOC107028865	1.99314	4.31675	24.7495	0.00030403	0.00342504
LOC107018224	0.962611	6.67664	24.7189	0.000305627	0.00343126
[truncated: 7,308 more rows]

## Sheet: edgeR_formula_S.lycopersicum
Gene_id	logFC	logCPM	F	PValue	FDR
[truncated: 18,734 more rows]
